# Supplementary material for: Sex differences in expression of immune elements emerge in children, young adults and mice with osteosarcoma
Source: Biol Sex Differ. 2021 Jan 6;12:5. doi: 10.1186/s13293-020-00347-y (PMC7789366; doi:10.1186/s13293-020-00347-y)
Supplement: Supplementary file 1 — Additional file 1: Supplemental Figure 1. Overall survival for A. All TARGET-OS cases with survival information and B. TARGET-OS cases with gene expression data and survival information. Supplemental Figure 2. Gene expression in TARGET-OS patients. A. Heatmap of all differentially expressed genes (adj. p-value <0.05) identified between male. Supplemental Figure 3. Survival differences among female TARGET-OS cases with high LM22 M2 macrophage scores. Supplemental Table 1. TARGET osteosarcoma gene expression in males compared to females, ranked by adjusted p-value. Supplemental Table 2. Mouse osteosarcoma gene expression in males compared to females, ranked by adjusted p-value (*indicates gene also found significant differentially expressed by sex in TARGET OS). Supplemental Table 3. Healthy adult osteoblast gene expression in males compared to females, ranked by adjusted p-value (GEO: GSE15678) (*indicates gene also found significant differentially expressed by sex in TARGET OS). Supplemental Table 4. TARGET osteosarcoma Ingenuity Pathway Analysis pathways that differed significantly by sex, ranked by p-value. Supplemental Table 5. Ingenuity Pathway Analysis in mice for pathways that differed significantly by sex, ranked by p-value. Supplemental Table 6. Results from TARGET-OS LM22 analysis. Supplemental Table 7. Results from mouse-OS LM22 analysis. Supplemental Table 8. Top 10 GSEA C7 gene sets ranked by FWER for TARGET-OS females and males. Supplemental Table 9. Top 10 GSEA C7 gene sets ranked by FWER for mouse-OS females and males. [file 13293_2020_347_MOESM1_ESM.xlsx]

## Sheet: Supp Fig 1. TARGET-OS survival
Supplemental Figure 1. Overall survival for A. All TARGET-OS cases with survival information and B. TARGET-OS cases with gene expression data and survival information

## Sheet: Supp Fig 2. TARGET-OS exp 
Supplemental Figure 2. Gene expression in TARGET-OS patients. A. Heatmap of all differentially expressed genes (adj. p-value < 0.05) identified between male and female patients excluding those on chromosome Y. Top color bars indicate the sex (male = black, female = red), if metastasis was detected at diagnosis (light blue = metastatic, dark blue = non-metastatic) and age at diagnosis in years ( d…

## Sheet: Supp Fig 3. TARGET-OS LM22 surv
Supplemental Figure 3. Survival differences among female TARGET-OS cases with high LM22 M2 macrophage scores

## Sheet: Supp Table 1. TARGET gene exp
Supplemental Table 1.TARGET osteosarcoma gene expression in males compared to females, ranked by adjusted p-value
row	baseMean	log2FoldChange	lfcSE	stat	pvalue	padj	gene	chrom	chromStart	chromEnd	strand
ENSG00000012817.14	781.714	8.78451	0.3163	27.7727	9.25872e-170	3.91524e-165	KDM5D	chrY	19703865	19744939	-
ENSG00000067048.15	1639.52	8.30548	0.322855	25.7251	6.12589e-146	1.29523e-141	DDX3Y	chrY	12904108	12920478	+
ENSG00000198692.8	319.239	8.83558	0.360329	24.5209	8.84573e-133	1.24686e-128	EIF1AY	chrY	20575725	20593154	+
ENSG00000183878.14	304.698	8.08467	0.333922	24.2112	1.69395e-129	1.7908e-125	UTY	chrY	13248379	13480673	-
ENSG00000067646.10	333.323	8.08171	0.337655	23.9348	1.33089e-126	1.12559e-122	ZFY	chrY	2935281	2982506	+
ENSG00000114374.11	385.608	7.40359	0.31563	23.4566	1.13298e-121	7.98504e-118	USP9Y	chrY	12701231	12860839	+
ENSG00000131002.10	400.003	8.15267	0.370645	21.9959	3.15241e-107	1.90437e-103	TXLNGY	chrY	19567313	19606274	+
ENSG00000165246.11	219.917	8.01424	0.373873	21.4357	6.20641e-102	3.28063e-98	NLGN4Y	chrY	14522638	14845650	+
ENSG00000233864.6	169.133	8.6615	0.419951	20.625	1.63597e-94	7.68669e-91	TTTY15	chrY	12662334	12692233	+
ENSG00000129824.14	4686.61	8.83094	0.458503	19.2604	1.15584e-82	4.88772e-79	RPS4Y1	chrY	2841486	2932000	+
ENSG00000176728.6	47.6849	8.35159	0.457398	18.2589	1.75706e-74	6.75461e-71	TTTY14	chrY	18872501	19077416	-
ENSG00000099725.13	305.356	5.61831	0.316268	17.7644	1.3339e-70	4.70054e-67	PRKY	chrY	7273972	7381548	+
ENSG00000260197.1	23.2819	6.84019	0.457891	14.9385	1.85221e-50	6.02497e-47	RP11-424G14.1	chrY	19691941	19694606	-
ENSG00000154620.5	23.1224	4.25839	0.361907	11.7665	5.8054e-32	1.75352e-28	TMSB4Y	chrY	13703567	13706024	+
ENSG00000217896.2	6.58321	5.48008	0.528301	10.373	3.28916e-25	9.27257e-22	ZNF839P1	chrY	18985175	18986398	+
ENSG00000280969.1	4.91512	4.95511	0.48596	10.1965	2.05454e-24	5.43001e-21	RPS4Y2	chrY	20756164	20781032	+
ENSG00000278847.1	3.57491	5.00529	0.504045	9.93024	3.07502e-23	7.64902e-20	RP11-414C23.1	chrY	2934406	2934771	-
ENSG00000241859.5	14.2803	5.13877	0.519757	9.88687	4.74625e-23	1.11503e-19	KALP	chrY	13751656	13915824	+
ENSG00000229807.8	1252.23	-4.82136	0.491439	-9.81069	1.01269e-22	2.25387e-19	XIST	chrX	73820651	73852753	-
ENSG00000267793.1	3.28656	4.8184	0.521022	9.24799	2.28755e-20	4.83669e-17	RP11-576C2.1	chrY	19598188	19598757	+
ENSG00000231535.4	2.8276	4.67722	0.509193	9.18556	4.09397e-20	8.24388e-17	LINC00278	chrY	3002912	3102272	+
ENSG00000227289.1	2.98239	4.59062	0.52062	8.81759	1.16954e-18	2.24801e-15	HSFY3P	chrY	2881683	2883652	-
ENSG00000206159.9	7.87304	4.71623	0.576731	8.17752	2.89749e-16	5.32722e-13	GYG2P1	chrY	12354416	12420456	-
ENSG00000273906.1	9.72505	5.95838	0.769753	7.74064	9.8917e-15	1.74288e-11	RP11-115H13.1	chrY	6918682	6920791	+
ENSG00000270641.1	28.9841	-2.80397	0.367051	-7.63919	2.18598e-14	3.69754e-11	TSIX	chrX	73792205	73829231	+
ENSG00000143632.13	447.713	3.48745	0.464051	7.51523	5.68129e-14	9.24019e-11	ACTA1	chr1	229431245	229434098	-
ENSG00000213318.4	4.76126	3.31753	0.446666	7.42732	1.10816e-13	1.73559e-10	RP11-331F4.1	chr16	75192465	75193247	-
ENSG00000258231.4	49.4983	-4.51906	0.615612	-7.34076	2.12385e-13	3.20755e-10	RP11-362K2.2	chr12	58544124	58813060	+
ENSG00000228787.1	2.47765	4.30277	0.587436	7.32467	2.39496e-13	3.49226e-10	NLGN4Y-AS1	chrY	14793642	14804033	-
ENSG00000215580.9	5.00825	3.89002	0.547351	7.107	1.18596e-12	1.67169e-09	BCORP1	chrY	19455431	19503153	-
ENSG00000229236.1	2.22745	3.81643	0.544706	7.0064	2.44523e-12	3.33552e-09	TTTY10	chrY	20465668	20519228	-
ENSG00000235824.4	168.765	-3.89352	0.596309	-6.52937	6.60483e-11	8.72807e-08	LINC00837	chr10	28789188	28796113	-
ENSG00000230663.1	2.15151	4.19513	0.663934	6.3186	2.63949e-10	3.38231e-07	FAM224B	chrY	17552800	17579754	-
ENSG00000092051.15	120.331	2.90851	0.467464	6.2219	4.91185e-10	6.10904e-07	JPH4	chr14	23568035	23578800	-
ENSG00000280800.1	84.7181	-3.00833	0.484839	-6.2048	5.47671e-10	6.61696e-07	CH507-513H4.6	chr21	8210384	8211306	-
ENSG00000232624.5	35.7403	-3.70904	0.61357	-6.04501	1.49398e-09	1.75489e-06	LINC01517	chr10	28792668	28808219	+
ENSG00000261857.5	78.0728	2.95661	0.496488	5.95505	2.59995e-09	2.97146e-06	MIA	chr19	40771648	40777490	+
ENSG00000166473.15	21.3629	-1.9513	0.329307	-5.92548	3.11392e-09	3.46522e-06	PKD1L2	chr16	81100875	81220370	-
ENSG00000124159.14	384.188	3.08492	0.522897	5.89966	3.64242e-09	3.94941e-06	MATN4	chr20	45293445	45308529	-
ENSG00000236539.3	35.1515	-1.8765	0.329516	-5.6947	1.23587e-08	1.30653e-05	HNRNPA1P54	chr1	179447602	179457315	-
ENSG00000112280.14	275.587	3.11411	0.563296	5.52838	3.23196e-08	3.33342e-05	COL9A1	chr6	70215061	70303083	-
ENSG00000153283.11	101.833	-2.01033	0.364282	-5.5186	3.41708e-08	3.44043e-05	CD96	chr3	111292719	111665750	+
ENSG00000233070.1	1.20335	3.28463	0.596193	5.50934	3.60186e-08	3.54213e-05	ZFY-AS1	chrY	2966844	3002626	-
ENSG00000176584.14	4.38566	-3.15814	0.575158	-5.49091	3.99863e-08	3.75756e-05	DMBT1P1	chr10	122756694	122799180	+
ENSG00000226863.1	2.1469	3.70629	0.674564	5.49435	3.92161e-08	3.75756e-05	SHROOM2P1	chrY	12537773	12544883	+
ENSG00000125740.12	1359.35	-2.31136	0.423858	-5.45314	4.94869e-08	4.54924e-05	FOSB	chr19	45467995	45475179	+
ENSG00000237401.5	4.80149	-3.31918	0.610145	-5.43999	5.32842e-08	4.7941e-05	LINC01304	chr2	3957655	3974070	-
ENSG00000099715.13	8.7768	3.07298	0.56587	5.43055	5.61805e-08	4.94938e-05	PCDH11Y	chrY	5000226	5742224	+
ENSG00000272610.1	7.95152	-2.14523	0.39573	-5.42095	5.92826e-08	5.11609e-05	MAGI1-IT1	chr3	65872815	65954558	-
ENSG00000138755.5	825.445	-2.553	0.471275	-5.41723	6.05308e-08	5.11933e-05	CXCL9	chr4	76001275	76007488	-
ENSG00000186714.11	22.1234	-1.6594	0.307688	-5.39313	6.92393e-08	5.74103e-05	CCDC73	chr11	32602246	32794658	-
ENSG00000196862.9	26.601	-2.40333	0.446218	-5.38601	7.20409e-08	5.85845e-05	RGPD4	chr2	107826937	107890841	+
ENSG00000005513.9	208.287	2.37579	0.444491	5.34498	9.04273e-08	7.15763e-05	SOX8	chr16	981808	986979	+
ENSG00000170959.13	49.6096	-2.31218	0.432747	-5.34304	9.1402e-08	7.15763e-05	DCDC1	chr11	30830369	31369810	-
ENSG00000130035.5	58.6473	2.48975	0.466688	5.33494	9.55775e-08	7.34852e-05	GALNT8	chr12	4720341	4851927	+
ENSG00000205293.3	25.7054	-2.67433	0.503268	-5.31392	1.07292e-07	7.96227e-05	RP11-1112C15.1	chr8	57978358	57984126	+
ENSG00000276085.1	81.8834	-1.66028	0.312444	-5.31386	1.07326e-07	7.96227e-05	CCL3L3	chr17	36194869	36196758	-
ENSG00000223915.1	1.20671	3.26915	0.622578	5.25098	1.51292e-07	0.000110305	DPPA2P1	chrY	13230884	13231439	+
ENSG00000092377.12	3.1869	3.32747	0.637643	5.21838	1.80494e-07	0.00012053	TBL1Y	chrY	6910686	7091683	+
ENSG00000123427.14	1043.55	-1.34067	0.256868	-5.21931	1.79592e-07	0.00012053	METTL21B	chr12	57771492	57782798	+
ENSG00000178997.10	8.5262	-2.24784	0.430917	-5.21642	1.82419e-07	0.00012053	EXD1	chr15	41182725	41230743	-
ENSG00000181449.3	39.7808	4.57501	0.876833	5.21765	1.81203e-07	0.00012053	SOX2	chr3	181711924	181714436	+
ENSG00000250493.2	9.96875	-2.24672	0.430611	-5.21751	1.81343e-07	0.00012053	RP11-640N11.2	chr11	120867933	120894797	-
ENSG00000278212.1	10.6319	2.23942	0.42904	5.21961	1.79297e-07	0.00012053	MAFIP	chrY	11153858	11159013	-
ENSG00000101443.16	69.4685	2.16163	0.414927	5.20966	1.89184e-07	0.000123077	WFDC2	chr20	45469706	45481532	+
ENSG00000177324.12	8.12902	-2.80092	0.540576	-5.18137	2.20266e-07	0.000141127	BEND2	chrX	18162931	18220883	-
ENSG00000184895.7	2.38241	4.4264	0.857023	5.16485	2.4063e-07	0.000151874	SRY	chrY	2786855	2787699	-
ENSG00000141510.14	10412.8	-2.40519	0.468151	-5.13763	2.78227e-07	0.000173021	TP53	chr17	7661779	7687550	-
ENSG00000235890.2	83.2155	2.13329	0.415478	5.13454	2.82838e-07	0.000173339	TSPEAR-AS1	chr21	44506807	44516575	+
ENSG00000233522.1	2.23216	3.99976	0.787726	5.07761	3.82217e-07	0.000230897	FAM224A	chrY	18326253	18353210	+
ENSG00000100181.20	266.142	2.35853	0.469252	5.02614	5.00438e-07	0.000298057	TPTEP1	chr22	16601887	16698742	+
ENSG00000229308.1	1.26938	2.93634	0.584578	5.02302	5.08659e-07	0.000298745	AC010084.1	chrY	4036497	4100320	+
ENSG00000224960.3	26.9548	4.46976	0.892238	5.0096	5.45431e-07	0.00030976	GS1-309P15.2	chrX	27460804	27463296	-
ENSG00000225470.5	649.639	-0.608618	0.121505	-5.00897	5.47208e-07	0.00030976	JPX	chrX	73944324	74070408	+
ENSG00000261409.1	108.408	5.03942	1.00623	5.00821	5.49389e-07	0.00030976	RP6-24A23.7	chrX	108719949	108724944	-
ENSG00000229163.2	2.50064	2.22325	0.445567	4.9897	6.04734e-07	0.000336479	NAP1L1P2	chrY	2929001	2931120	-
ENSG00000129159.6	33.5152	2.41938	0.485765	4.98055	6.34024e-07	0.000348194	KCNC1	chr11	17734812	17783055	+
ENSG00000263787.1	3.38182	-2.15547	0.433419	-4.97318	6.58619e-07	0.000357064	RP11-456D7.1	chr17	48185938	48204529	+
ENSG00000199568.1	11.9672	-2.91823	0.589362	-4.95151	7.36404e-07	0.000389427	RNU5A-1	chr15	65296051	65296166	+
ENSG00000225564.5	8.15926	-2.66692	0.538617	-4.95142	7.36731e-07	0.000389427	LINC01492	chr9	103140523	103325034	-
ENSG00000244019.1	5.19644	-1.60136	0.32471	-4.93165	8.15364e-07	0.00042567	RPS2P24	chr5	77545397	77546266	+
ENSG00000130720.11	111.389	-1.96428	0.400272	-4.90738	9.23034e-07	0.000476004	FIBCD1	chr9	130902438	130939286	-
ENSG00000205944.10	3.89663	5.05384	1.03035	4.90496	9.34471e-07	0.000476096	DAZ2	chrY	23219434	23291356	+
ENSG00000264725.1	17.5965	-2.2326	0.457279	-4.88236	1.04825e-06	0.000527706	MIR3129	chr2	189133036	189133111	-
ENSG00000076826.8	31.1615	2.20495	0.452425	4.87363	1.09568e-06	0.000542152	CAMSAP3	chr19	7595902	7618304	+
ENSG00000166924.7	46.436	1.79463	0.368327	4.87239	1.10259e-06	0.000542152	NYAP1	chr7	100483927	100494799	+
ENSG00000197705.8	44.0358	2.43511	0.500282	4.86747	1.13035e-06	0.000549417	KLHL14	chr18	32672671	32773062	-
ENSG00000039139.9	25.1274	-1.77149	0.364539	-4.85952	1.17673e-06	0.000565459	DNAH5	chr5	13690331	13944543	-
ENSG00000173239.12	5.21869	-2.51869	0.520215	-4.84163	1.28777e-06	0.000609805	LIPM	chr10	88802730	88820546	+
ENSG00000226902.1	3.02597	-4.05894	0.838611	-4.84008	1.29786e-06	0.000609805	CHCHD2P1	chrX	123785009	123785451	+
ENSG00000070915.8	6.73017	-2.05474	0.425171	-4.83273	1.34671e-06	0.000625461	SLC12A3	chr16	56865207	56915850	+
ENSG00000280614.1	73.0918	-3.29737	0.682592	-4.83067	1.36076e-06	0.000625461	CH507-513H4.4	chr21	8393419	8394341	-
ENSG00000183273.5	11.3544	-2.19065	0.454304	-4.822	1.42123e-06	0.000646234	CCDC60	chr12	119334712	119541047	+
ENSG00000163519.12	15.268	-2.47854	0.514387	-4.81844	1.44687e-06	0.00065089	TRAT1	chr3	108822698	108855005	+
ENSG00000163499.10	34.1307	2.29467	0.478934	4.79119	1.65795e-06	0.000737996	CRYBA2	chr2	218990189	218993421	-
ENSG00000219249.2	2.83663	-2.31547	0.485379	-4.77045	1.83816e-06	0.00080969	AMZ2P2	chr6	158725747	158726803	-
ENSG00000248319.1	4.6124	-2.17418	0.45629	-4.7649	1.88944e-06	0.000823699	RP11-205M3.3	chr4	169917761	169975902	-
ENSG00000125999.9	5.15183	-2.22611	0.467902	-4.75765	1.95863e-06	0.000840635	BPIFB1	chr20	33273480	33309878	+
ENSG00000276747.1	4.93419	-2.66973	0.56126	-4.75668	1.96805e-06	0.000840635	PADI6	chr1	17372196	17401699	+
ENSG00000211640.3	10.7948	-3.94454	0.830226	-4.75116	2.02256e-06	0.000855279	IGLV6-57	chr22	22195713	22196460	+
ENSG00000198300.11	1120.85	2.63454	0.55667	4.73268	2.21579e-06	0.000927712	PEG3	chr19	56810083	56840728	-
ENSG00000062038.12	134.254	-2.22996	0.471784	-4.72666	2.28244e-06	0.000937064	CDH3	chr16	68636189	68722616	+
ENSG00000213176.4	15.1827	-1.56674	0.331458	-4.72682	2.28063e-06	0.000937064	RPL13P6	chr14	103041469	103042094	+
ENSG00000255737.2	1255.25	-1.15815	0.245148	-4.7243	2.30908e-06	0.000938885	AGAP2-AS1	chr12	57726271	57728356	+
ENSG00000257335.7	16.8528	-1.67132	0.354012	-4.72108	2.34592e-06	0.000944782	MGAM	chr7	141907813	142106747	+
ENSG00000120949.13	96.4362	1.63905	0.348417	4.70427	2.5477e-06	0.00101636	TNFRSF8	chr1	12063377	12144207	+
ENSG00000153822.12	10.8429	-2.12191	0.452032	-4.69415	2.67713e-06	0.00101989	KCNJ16	chr17	70053429	70135608	+
ENSG00000157423.16	40.1899	-1.51928	0.323536	-4.69585	2.65501e-06	0.00101989	HYDIN	chr16	70807378	71230722	-
ENSG00000211947.2	16.2236	-3.24576	0.690743	-4.69893	2.61524e-06	0.00101989	IGHV3-21	chr14	106235064	106235594	-
ENSG00000226757.2	2.70286	-2.63126	0.560049	-4.69827	2.62369e-06	0.00101989	PP12613	chr4	121764585	121766814	+
ENSG00000253925.1	2.15967	-2.71314	0.577948	-4.69443	2.67357e-06	0.00101989	CTB-178M22.1	chr5	168085329	168187719	-
ENSG00000077274.8	345.909	2.75756	0.588874	4.68277	2.83018e-06	0.00106857	CAPN6	chrX	111245103	111270523	-
ENSG00000139219.16	17070.4	2.68527	0.57394	4.67866	2.88754e-06	0.00108058	COL2A1	chr12	47972965	48004486	-
ENSG00000186810.7	64.1312	-1.66374	0.35604	-4.67292	2.96952e-06	0.00110151	CXCR3	chrX	71615916	71618517	-
ENSG00000239961.2	6.9851	-1.94736	0.416935	-4.67065	3.00245e-06	0.00110404	LILRA4	chr19	54333185	54339150	-
ENSG00000254874.1	2.33134	-2.69616	0.577818	-4.6661	3.06972e-06	0.00111904	RP11-676F20.1	chr11	92965797	92966603	+
ENSG00000136110.11	54.2758	2.48588	0.533043	4.66355	3.10794e-06	0.00112329	LECT1	chr13	52703264	52739812	-
ENSG00000270983.1	13.4263	-1.46476	0.314433	-4.6584	3.18672e-06	0.00114201	RP11-137J7.3	chr6	142062717	142063053	+
ENSG00000104879.4	322.039	1.83302	0.39626	4.62581	3.73143e-06	0.00132597	CKM	chr19	45306414	45322977	-
ENSG00000262165.1	247.75	-2.04142	0.441893	-4.61972	3.8426e-06	0.0013541	RP11-81A22.5	chr17	4801159	4807013	-
ENSG00000120729.8	127.409	1.74869	0.378903	4.61515	3.92816e-06	0.00137281	MYOT	chr5	137867791	137887851	+
ENSG00000089472.15	925.527	-1.85008	0.401292	-4.6103	4.02081e-06	0.0013935	HEPH	chrX	66162549	66268867	+
ENSG00000166948.8	2.78315	-2.49387	0.54113	-4.60863	4.05327e-06	0.0013935	TGM6	chr20	2380908	2432753	+
ENSG00000231741.2	7.18271	-1.81484	0.394368	-4.60188	4.18691e-06	0.00142784	RP11-213G2.5	chr9	85934588	85936599	+
ENSG00000228411.1	0.93955	2.73194	0.594077	4.59864	4.25262e-06	0.00143294	CDY4P	chrY	12801973	12803830	-
ENSG00000233766.6	2.523	-3.24093	0.704887	-4.59781	4.26963e-06	0.00143294	AC098617.1	chr2	191846539	192044525	+
ENSG00000242512.7	7.61544	-2.08047	0.452739	-4.59531	4.32108e-06	0.00143878	LINC01206	chr3	181952343	182010678	+
ENSG00000015413.8	271.675	-2.00842	0.437423	-4.59149	4.40103e-06	0.00145395	DPEP1	chr16	89613308	89638456	+
ENSG00000124575.6	21.6231	-1.81243	0.395394	-4.58385	4.56483e-06	0.00149	HIST1H1D	chr6	26234268	26234933	-
ENSG00000236790.4	6.96678	-1.78716	0.389943	-4.58313	4.58061e-06	0.00149	LINC00299	chr2	8007771	8383621	-
ENSG00000123297.15	1031.88	-0.871768	0.190355	-4.57969	4.65665e-06	0.00149179	TSFM	chr12	57782589	57808071	+
ENSG00000237659.1	2.0975	3.46671	0.756855	4.58041	4.6406e-06	0.00149179	RNASEH2CP1	chrY	2789827	2790328	+
ENSG00000229544.8	4.0724	2.55257	0.561446	4.54641	5.45678e-06	0.00173497	NKX1-2	chr10	124445239	124450184	-
ENSG00000196115.11	4.73261	-2.73965	0.603489	-4.53969	5.63376e-06	0.00177787	ADAM5	chr8	39314591	39417378	+
ENSG00000183747.10	5.7699	-2.29261	0.505494	-4.53539	5.74961e-06	0.00180099	ACSM2A	chr16	20451461	20487667	+
ENSG00000130226.15	14.0131	-1.85332	0.409531	-4.52546	6.02632e-06	0.00187379	DPP6	chr7	153887097	154894285	+
ENSG00000123838.9	5.91917	-2.30747	0.510203	-4.52266	6.10681e-06	0.00188496	C4BPA	chr1	207104262	207144972	+
ENSG00000203697.10	6.33498	-2.10768	0.466843	-4.51476	6.33897e-06	0.00194243	CAPN8	chr1	223538007	223665734	-
ENSG00000211772.7	141.761	-1.76623	0.391593	-4.51037	6.47133e-06	0.00196873	TRBC2	chr7	142670777	142802748	+
ENSG00000131409.11	98.7878	1.90142	0.422292	4.50261	6.71226e-06	0.00202022	LRRC4B	chr19	50516892	50568045	-
ENSG00000183114.7	48.0607	2.11683	0.470213	4.50186	6.73614e-06	0.00202022	FAM43B	chr1	20552439	20555010	+
ENSG00000174358.14	6.11726	-3.61426	0.803475	-4.49829	6.85028e-06	0.00203998	SLC6A19	chr5	1201595	1225117	+
ENSG00000234795.8	2.293	3.08906	0.688411	4.48724	7.21535e-06	0.00212111	RFTN1P1	chrY	7712985	7809261	-
ENSG00000276070.3	83.1377	-1.3124	0.292489	-4.48701	7.22301e-06	0.00212111	CCL4L1	chr17	36210924	36212878	+
ENSG00000182912.6	130.457	2.05215	0.457589	4.48471	7.30119e-06	0.00212928	TSPEAR-AS2	chr21	44517216	44525952	+
ENSG00000258628.1	11.3847	-2.0857	0.46742	-4.46215	8.11411e-06	0.00235015	RP11-492D6.3	chr15	20228620	20277503	-
ENSG00000169876.12	12.0479	-2.08261	0.46896	-4.44091	8.95782e-06	0.00257687	MUC17	chr7	101020072	101058745	+
ENSG00000277632.1	147.899	-1.24274	0.280067	-4.4373	9.10962e-06	0.00260283	CCL3	chr17	36088256	36090169	-
ENSG00000137507.10	1312.25	-1.20924	0.272613	-4.43572	9.17665e-06	0.00260438	LRRC32	chr11	76657524	76670747	-
ENSG00000218672.1	8.14116	4.0769	0.920176	4.43057	9.39847e-06	0.00264955	AC008060.7	chr7	155382076	155396356	+
ENSG00000259388.1	4.8816	-1.65212	0.373389	-4.42466	9.65936e-06	0.00270507	CTD-2647E9.1	chr15	49794246	49796097	+
ENSG00000243316.5	3.05946	-2.63834	0.596711	-4.42147	9.80316e-06	0.00272728	GUCY2GP	chr10	112308181	112356574	-
ENSG00000164112.11	31.3243	-1.46729	0.33201	-4.41942	9.8967e-06	0.0027353	TMEM155	chr4	121758933	121765427	-
ENSG00000124391.4	1.85702	-2.33722	0.529116	-4.41721	9.99816e-06	0.0027454	IL17C	chr16	88638591	88640473	+
ENSG00000236334.2	5.79946	-1.45521	0.329598	-4.4151	1.00965e-05	0.00275452	PPIAL4G	chr1	148479824	148483679	-
ENSG00000177238.12	58.859	2.14307	0.485837	4.41109	1.02852e-05	0.00275616	TRIM72	chr16	31214021	31231537	+
ENSG00000177494.5	6.11115	-2.00805	0.455437	-4.40907	1.03815e-05	0.00275616	ZBED2	chr3	111592900	111595443	-
ENSG00000183146.4	2.71975	4.36507	0.989319	4.4122	1.02327e-05	0.00275616	PRORY	chrY	21382954	21386360	-
ENSG00000250378.1	13.9664	-2.01904	0.457855	-4.40978	1.03476e-05	0.00275616	RP11-119J18.1	chr5	135812667	135826582	+
ENSG00000262670.4	2.51659	3.26298	0.740226	4.40809	1.04284e-05	0.00275616	RP11-64J4.2	chr17	3278775	3386339	-
ENSG00000231898.7	4.4636	-2.06599	0.469808	-4.39751	1.09498e-05	0.00287599	AC012594.1	chr2	170332085	170408564	-
ENSG00000130294.13	110.412	2.14869	0.489467	4.38986	1.13423e-05	0.00294252	KIF1A	chr2	240713764	240820308	-
ENSG00000220256.3	2.37754	-2.91061	0.662932	-4.39052	1.13081e-05	0.00294252	AC093802.1	chr2	239762860	239802883	+
ENSG00000155093.16	278.587	-1.4907	0.340309	-4.38043	1.18443e-05	0.00305404	PTPRN2	chr7	157539056	158587788	-
ENSG00000231574.4	2.63238	-2.26547	0.51891	-4.36583	1.26643e-05	0.00324568	RP11-91K9.1	chr3	177816865	177899224	+
ENSG00000247287.2	20.7117	-1.30018	0.298044	-4.36236	1.28665e-05	0.00327761	RP11-902B17.1	chr14	61298164	61322818	-
ENSG00000162896.5	5.4292	-1.80123	0.413534	-4.35571	1.32635e-05	0.00333854	PIGR	chr1	206928518	206946466	-
ENSG00000184735.6	6.77279	-3.03951	0.697622	-4.35696	1.31883e-05	0.00333854	DDX53	chrX	22999961	23003589	+
ENSG00000228219.1	3.13637	-2.29927	0.528049	-4.35427	1.3351e-05	0.00334067	NPM1P30	chr10	21110682	21113388	+
ENSG00000211787.1	2.6223	-2.7511	0.634057	-4.33888	1.43208e-05	0.00354709	TRAV8-3	chr14	21852558	21853006	+
ENSG00000259424.1	13.7954	-2.52437	0.581848	-4.33853	1.43437e-05	0.00354709	RP11-35O15.1	chr15	98646951	98647371	-
ENSG00000228196.1	11.0216	-1.17007	0.270639	-4.32337	1.5366e-05	0.00375759	PTPN2P1	chr1	178746683	178747754	-
ENSG00000261572.1	31.3672	-1.50038	0.347047	-4.32328	1.53727e-05	0.00375759	RP11-384L8.1	chr3	32236688	32238578	-
ENSG00000006047.11	19.6487	2.19378	0.508532	4.31395	1.60363e-05	0.00388347	YBX2	chr17	7288252	7294615	-
ENSG00000270763.1	1.83591	-3.40319	0.788968	-4.31347	1.60713e-05	0.00388347	DDX43P2	chr7	49258493	49259846	-
ENSG00000112333.10	10.7799	-2.24796	0.521506	-4.31051	1.62876e-05	0.00391337	NR2E1	chr6	108166058	108188809	+
ENSG00000166896.6	312.385	-0.946511	0.220434	-4.29385	1.75603e-05	0.00417276	XRCC6BP1	chr12	57941541	57957269	+
ENSG00000189182.8	2.96185	-2.46462	0.573997	-4.29379	1.75645e-05	0.00417276	KRT77	chr12	52689626	52703463	-
ENSG00000145920.13	3.59475	-2.15364	0.502503	-4.28581	1.82071e-05	0.00420723	CPLX2	chr5	175796310	175884020	+
ENSG00000227403.1	4.21507	-2.04849	0.477634	-4.28882	1.79625e-05	0.00420723	AC009299.3	chr2	161244739	161249050	+
ENSG00000239435.2	4.40207	-1.75444	0.409345	-4.28597	1.81947e-05	0.00420723	KCNMB3P1	chr22	16575363	16582707	-
ENSG00000251252.1	4.73716	-2.47528	0.577214	-4.28832	1.8003e-05	0.00420723	MTND2P31	chr4	14505865	14506480	-
ENSG00000278892.1	4.86751	-2.36378	0.55143	-4.28663	1.81404e-05	0.00420723	RP11-183A22.3	chr11	93071529	93072031	+
ENSG00000146839.17	15.5682	-1.88162	0.439295	-4.28328	1.84157e-05	0.0042323	ZAN	chr7	100733626	100797797	+
ENSG00000264028.2	2.43996	2.00221	0.467908	4.27907	1.87678e-05	0.00428991	RN7SL744P	chr12	54344610	54344876	+
ENSG00000260477.5	3.73936	-2.53668	0.59418	-4.26921	1.96167e-05	0.00445985	LINC01584	chr15	86083345	86116717	-
ENSG00000135506.14	20572.8	-0.893382	0.209426	-4.26585	1.9914e-05	0.00450322	OS9	chr12	57693955	57721557	+
ENSG00000119973.4	2.6347	-2.35763	0.552846	-4.26453	2.0032e-05	0.00450582	PRLHR	chr10	118589989	118595699	-
ENSG00000259697.1	3.22741	-2.87509	0.674745	-4.261	2.03516e-05	0.00455348	RP11-299H22.1	chr15	62196145	62203318	-
ENSG00000165905.15	68.8042	1.92151	0.451111	4.25951	2.04876e-05	0.00455977	GYLTL1B	chr11	45921621	45929096	+
ENSG00000118971.6	2329.52	1.61742	0.380193	4.25422	2.09783e-05	0.00464456	CCND2	chr12	4273772	4305350	+
ENSG00000151640.11	686.953	1.61414	0.379861	4.2493	2.14439e-05	0.00469843	DPYSL4	chr10	132186900	132205776	+
ENSG00000198502.5	2654.17	-1.55707	0.366386	-4.24982	2.13947e-05	0.00469843	HLA-DRB5	chr6	32517343	32530287	-
ENSG00000177994.14	4.47571	-2.05791	0.484937	-4.24366	2.19902e-05	0.0047792	C2orf73	chr2	54330034	54383742	+
ENSG00000188517.13	200.911	1.9702	0.464322	4.24317	2.20386e-05	0.0047792	COL25A1	chr4	108810721	109302657	-
ENSG00000256463.7	33.7336	2.92825	0.691586	4.23411	2.29458e-05	0.00495056	SALL3	chr18	78980275	79002677	+
ENSG00000272023.1	1.78189	-2.01157	0.475254	-4.23263	2.30976e-05	0.004958	CTC-350I8.1	chr5	132963770	132964164	+
ENSG00000176979.11	2.28133	-2.5622	0.606325	-4.22578	2.38113e-05	0.00508421	TRIM60	chr4	165031953	165041744	+
ENSG00000228064.1	2.50701	-2.73712	0.647886	-4.2247	2.3926e-05	0.00508421	AC023469.2	chr2	150982506	151003474	+
ENSG00000099860.7	2605.72	-0.875442	0.207433	-4.22035	2.43919e-05	0.00515731	GADD45B	chr19	2476122	2478259	+
ENSG00000267924.1	6.82087	-1.80108	0.426883	-4.21915	2.45229e-05	0.00515921	RP11-255H23.4	chr19	23817599	23874701	-
ENSG00000111245.13	65.5053	3.9115	0.928256	4.21381	2.51095e-05	0.00523057	MYL2	chr12	110910819	110920722	-
ENSG00000267051.1	5.47702	-2.64569	0.627733	-4.21468	2.50132e-05	0.00523057	RP11-128P17.2	chr18	11366913	11378409	-
ENSG00000070526.13	8.17076	-1.36081	0.323122	-4.21143	2.53758e-05	0.00526012	ST6GALNAC1	chr17	76624761	76643838	-
ENSG00000204117.1	2.46525	-2.21345	0.525976	-4.20827	2.57336e-05	0.00530827	RP4-640H8.2	chr20	37676910	37683234	+
ENSG00000162892.14	19.5281	-1.27266	0.302627	-4.20537	2.60657e-05	0.00535067	IL24	chr1	206897443	206904139	+
ENSG00000115297.10	28.8499	2.23983	0.53384	4.19569	2.72043e-05	0.00552079	TLX2	chr2	74513463	74517147	+
ENSG00000183837.9	103.112	2.28689	0.544903	4.19687	2.70624e-05	0.00552079	PNMA3	chrX	153056409	153060467	+
ENSG00000235615.2	4.21923	-2.28603	0.54494	-4.19501	2.7286e-05	0.00552079	AJ239322.1	chr2	131964731	131979873	-
ENSG00000138109.9	2.41631	-2.63457	0.628442	-4.19222	2.7624e-05	0.00553618	CYP2C9	chr10	94938658	94989390	+
ENSG00000251491.2	2.42371	-3.08678	0.736177	-4.19299	2.75299e-05	0.00553618	OR7E28P	chr2	158862311	158863285	+
ENSG00000087085.12	37.1386	1.4874	0.355008	4.18976	2.79251e-05	0.00555339	ACHE	chr7	100889994	100896974	-
ENSG00000205038.10	16.5338	-1.82361	0.435295	-4.18937	2.79725e-05	0.00555339	PKHD1L1	chr8	109362477	109530330	+
ENSG00000196616.11	12.3785	-2.70158	0.645893	-4.1827	2.88064e-05	0.00569224	ADH1B	chr4	99304964	99321442	-
ENSG00000211990.1	1.77519	-2.68557	0.64251	-4.17981	2.91756e-05	0.00572851	AL117209.1	chr14	102879621	102879738	+
ENSG00000257017.7	10.6298	-2.29506	0.549171	-4.17914	2.9261e-05	0.00572851	HP	chr16	72054592	72061055	+
ENSG00000260418.1	4.45583	2.21381	0.530019	4.17686	2.95567e-05	0.00574919	RP3-406A7.7	chr6	136335714	136336087	-
ENSG00000266767.1	2.99182	-1.83433	0.439232	-4.17623	2.96385e-05	0.00574919	RP11-678G15.2	chr18	7741310	7754831	-
ENSG00000235532.1	5.66212	-2.14112	0.512861	-4.17486	2.98173e-05	0.00575745	LINC00402	chr13	74231457	74259976	+
ENSG00000131771.12	128.25	2.22422	0.533034	4.17276	3.00931e-05	0.00575814	PPP1R1B	chr17	39626740	39636626	+
ENSG00000220326.2	13.9828	-2.31762	0.55529	-4.1737	2.99689e-05	0.00575814	RP11-129H15.1	chr6	121641009	121641221	-
ENSG00000099834.17	41.5548	1.38149	0.331272	4.17026	3.04255e-05	0.00576951	CDHR5	chr11	616565	626078	-
ENSG00000257332.1	1.6386	-1.95502	0.468722	-4.17095	3.03327e-05	0.00576951	HNRNPA1P69	chr12	63271404	63272336	+
ENSG00000135452.8	1136.37	-0.766179	0.183846	-4.16749	3.07967e-05	0.00579029	TSPAN31	chr12	57738013	57750211	+
ENSG00000236651.1	11.5495	-1.44384	0.346461	-4.1674	3.08089e-05	0.00579029	DLX2-AS1	chr2	172103006	172109982	+
ENSG00000260305.1	3.18679	-3.14804	0.756016	-4.16399	3.12737e-05	0.00585164	NTRK3-AS1	chr15	88252730	88271066	+
ENSG00000221933.2	1.90291	-3.73726	0.898291	-4.16042	3.17668e-05	0.00591772	OR2A25	chr7	144074182	144075195	+
ENSG00000167286.8	64.3916	-1.78894	0.430098	-4.15938	3.19115e-05	0.0059186	CD3D	chr11	118338954	118342744	-
ENSG00000268388.4	20.6848	-2.59984	0.625387	-4.15718	3.22206e-05	0.00594984	FENDRR	chr16	86474529	86509099	-
ENSG00000105605.6	24.8251	2.44139	0.588522	4.14834	3.3489e-05	0.006142	CACNG7	chr19	53909335	53943941	+
ENSG00000171954.11	12.1225	-1.66874	0.402357	-4.14742	3.36241e-05	0.006142	CYP4F22	chr19	15508493	15552317	+
ENSG00000211786.3	3.3196	-2.43818	0.587948	-4.14693	3.3697e-05	0.006142	TRAV8-2	chr14	21846537	21847221	+
ENSG00000172900.10	2.77869	-2.46224	0.593995	-4.14522	3.39481e-05	0.00616121	FLJ42102	chr11	71382601	71423423	-
ENSG00000198178.9	3.28455	-2.16423	0.522233	-4.14419	3.41012e-05	0.00616255	CLEC4C	chr12	7729415	7751605	-
ENSG00000225860.2	4.26849	-2.42425	0.585121	-4.14315	3.42566e-05	0.00616428	RP11-1018N14.2	chr17	51336715	51342571	+
ENSG00000101076.15	7.62103	-1.992	0.481175	-4.13986	3.47512e-05	0.00622679	HNF4A	chr20	44355700	44434596	+
ENSG00000164363.9	2.92604	-3.2562	0.788588	-4.12916	3.64097e-05	0.00649645	SLC6A18	chr5	1225355	1246189	+
ENSG00000159251.6	444.388	2.36641	0.573327	4.12751	3.66712e-05	0.0065156	ACTC1	chr15	34788096	34796139	-
ENSG00000145975.12	6.81475	-1.62888	0.3951	-4.1227	3.74457e-05	0.00662538	FAM217A	chr6	4049434	4087344	-
ENSG00000136931.8	24.4797	2.2485	0.546912	4.11127	3.93488e-05	0.0068758	NR5A1	chr9	124481236	124507430	-
ENSG00000182308.6	67.0299	-1.70516	0.414657	-4.11223	3.9186e-05	0.0068758	DCAF4L1	chr4	41981696	41986467	+
ENSG00000258977.1	2.64217	-3.14125	0.763969	-4.11175	3.92669e-05	0.0068758	LINC01467	chr14	81605347	81623061	-
ENSG00000141404.14	151.412	1.19664	0.291509	4.105	4.04317e-05	0.00703595	GNAL	chr18	11688956	11885685	+
ENSG00000179344.15	2473.71	-1.20803	0.29465	-4.0999	4.1333e-05	0.00709837	HLA-DQB1	chr6	32659467	32668383	-
ENSG00000231801.2	1.57435	-2.43251	0.593071	-4.10156	4.10381e-05	0.00709837	ANP32BP2	chr22	44651835	44652379	+
ENSG00000232054.1	3.62504	-1.37048	0.334329	-4.09918	4.14619e-05	0.00709837	NPM1P34	chrX	124280530	124281422	+
ENSG00000237274.2	1.52346	-2.41842	0.589975	-4.0992	4.14582e-05	0.00709837	GTF3AP1	chr9	6195934	6197248	+
ENSG00000223492.1	1.45249	-2.88754	0.705475	-4.09304	4.2576e-05	0.00725972	RP11-15M15.1	chr20	53168643	53179550	-
ENSG00000163534.13	6.12218	-2.2231	0.543299	-4.09185	4.27936e-05	0.00726753	FCRL1	chr1	157794403	157820105	-
ENSG00000103534.15	27.7237	-1.49081	0.364993	-4.08449	4.41745e-05	0.00738344	TMC5	chr16	19410496	19499113	+
ENSG00000187837.3	2125.68	-1.08252	0.264914	-4.08631	4.38281e-05	0.00738344	HIST1H1C	chr6	26055787	26056428	-
ENSG00000217325.2	26.4374	-1.08955	0.266709	-4.08516	4.40474e-05	0.00738344	PRELID1P1	chr6	126643488	126644390	+
ENSG00000229658.1	1.45379	-3.12579	0.765103	-4.08545	4.39911e-05	0.00738344	PABPC1P9	chr22	16423943	16426031	+
ENSG00000272825.1	62.9724	-1.43442	0.351319	-4.08296	4.44666e-05	0.00740299	LL21NC02-1C16.2	chr21	44936303	44936954	+
ENSG00000205537.2	1.48367	-1.81185	0.443946	-4.08124	4.47958e-05	0.00742855	RP11-89H19.1	chr12	47882649	47901525	+
ENSG00000233446.2	1.28171	-3.01218	0.73843	-4.07917	4.51977e-05	0.00746592	XXyac-YR12DB5.1	chrX	81600072	81601306	+
ENSG00000240445.3	188.015	1.07648	0.264032	4.07709	4.56031e-05	0.00750358	FOXO3B	chr17	18670946	18672873	-
ENSG00000010932.14	64.5709	-1.55503	0.381501	-4.07609	4.57998e-05	0.00750672	FMO1	chr1	171248471	171285978	+
ENSG00000013297.9	402.849	-1.8442	0.452684	-4.07393	4.62261e-05	0.00754734	CLDN11	chr3	170418865	170860380	+
ENSG00000213046.4	4.46635	-1.44805	0.355793	-4.06992	4.70294e-05	0.00762795	EEF1A1P32	chr1	197688760	197690627	+
ENSG00000215241.3	40.2081	1.35951	0.334059	4.06967	4.70805e-05	0.00762795	RP11-266K4.9	chr12	8235415	8242564	+
ENSG00000235777.1	1.54785	-2.80933	0.692133	-4.05894	4.92959e-05	0.00795639	DPYD-AS2	chr1	97796921	97798066	+
ENSG00000175841.8	2.09802	-3.0924	0.763004	-4.05293	5.05799e-05	0.00813195	FAM172BP	chr3	101521891	101522979	+
ENSG00000230876.5	30.5798	2.71683	0.670482	4.05206	5.07682e-05	0.00813195	LINC00486	chr2	32825443	32926693	+
ENSG00000257698.1	322.167	-0.91809	0.226771	-4.04854	5.15378e-05	0.00822408	RP11-620J15.3	chr12	57931528	57936175	-
ENSG00000106384.9	3.48036	-1.89926	0.469546	-4.04489	5.23472e-05	0.00832182	MOGAT3	chr7	101195007	101201021	-
ENSG00000133519.11	24.525	1.51521	0.374741	4.04337	5.26891e-05	0.0083448	ZDHHC8P1	chr22	23390606	23402726	-
ENSG00000104970.9	5.40503	-1.60099	0.396472	-4.03808	5.38896e-05	0.00837805	KIR3DX1	chr19	54532692	54545771	+
ENSG00000163600.11	21.8735	-1.64068	0.406262	-4.03848	5.37996e-05	0.00837805	ICOS	chr2	203936748	203961577	+
ENSG00000187905.9	11.477	-1.76123	0.435887	-4.04056	5.33242e-05	0.00837805	LRRC74B	chr22	21045960	21064168	+
ENSG00000238405.1	3.03725	1.64321	0.406834	4.03901	5.36764e-05	0.00837805	RNA5SP311	chr10	46807458	46807573	-
ENSG00000256039.1	6.06872	-2.35027	0.581866	-4.0392	5.36345e-05	0.00837805	RP11-291B21.2	chr12	10553363	10558049	+
ENSG00000237211.2	4.35294	-1.25926	0.31196	-4.03661	5.42294e-05	0.00839999	SETP4	chrX	84755136	84756003	+
ENSG00000115607.8	12.6006	-1.36248	0.337684	-4.03479	5.46501e-05	0.00840359	IL18RAP	chr2	102418689	102452565	+
ENSG00000121570.11	7.3579	-1.57271	0.389708	-4.0356	5.44627e-05	0.00840359	DPPA4	chr3	109326141	109337572	-
ENSG00000198851.8	173.938	-1.58382	0.392883	-4.03129	5.54727e-05	0.00849917	CD3E	chr11	118304545	118316175	+
ENSG00000117598.10	19.8725	2.19324	0.54498	4.02444	5.71108e-05	0.0085783	LPPR5	chr1	98890245	99005032	-
ENSG00000148935.9	32.3198	1.38951	0.34557	4.02092	5.79725e-05	0.0085783	GAS2	chr11	22625642	22813055	+
ENSG00000159753.12	82.7961	-1.20006	0.2984	-4.02166	5.77899e-05	0.0085783	RLTPR	chr16	67644919	67657569	+
ENSG00000182853.10	113.819	-1.1625	0.289016	-4.02227	5.76388e-05	0.0085783	VMO1	chr17	4785285	4786433	-
ENSG00000225972.1	3253.19	-1.81418	0.450784	-4.02451	5.70951e-05	0.0085783	MTND1P23	chr1	629062	629433	+
ENSG00000237232.6	7.9854	-1.55494	0.386777	-4.02026	5.81328e-05	0.0085783	ZNF295-AS1	chr21	42009194	42024924	+
ENSG00000237264.4	179.445	-0.907399	0.225389	-4.02593	5.675e-05	0.0085783	FTH1P11	chr8	81521682	81522232	-
ENSG00000253842.1	2.92997	-3.22905	0.80266	-4.02294	5.74762e-05	0.0085783	KB-173C10.1	chr8	100428834	100430997	-
ENSG00000255587.6	8.68351	-1.31425	0.326936	-4.01991	5.82206e-05	0.0085783	RAB44	chr6	36697851	36733183	+
ENSG00000258679.1	4.91376	-1.82013	0.452236	-4.02473	5.70413e-05	0.0085783	RP11-74M13.4	chr12	56822985	56874268	+
ENSG00000264480.1	3.55761	-3.11523	0.774106	-4.02429	5.71475e-05	0.0085783	MIR4714	chr15	98784426	98784502	+
ENSG00000008197.4	3.88952	-2.38226	0.593169	-4.01616	5.91539e-05	0.00865037	TFAP2D	chr6	50713828	50772988	+
ENSG00000134160.12	13.9264	-1.56607	0.390007	-4.01549	5.93233e-05	0.00865037	TRPM1	chr15	31001061	31161273	-
ENSG00000265018.5	34.6592	1.49039	0.371074	4.01642	5.90897e-05	0.00865037	CTGLF12P	chr10	48009873	48031640	-
ENSG00000227028.5	34.9705	-1.40013	0.348776	-4.0144	5.95962e-05	0.0086603	SLC8A1-AS1	chr2	39786453	40255209	+
ENSG00000211706.2	1.94026	-2.05985	0.514072	-4.00693	6.15129e-05	0.0089082	TRBV6-1	chr7	142328297	142328786	+
ENSG00000172215.5	45.2076	-1.39418	0.34831	-4.0027	6.2625e-05	0.00897703	CXCR6	chr3	45940933	45948353	+
ENSG00000237435.7	2.51439	-3.60758	0.901185	-4.00315	6.25056e-05	0.00897703	RP11-147C23.1	chr1	95937901	96022880	+
ENSG00000279324.1	4.7356	-2.47818	0.619067	-4.00308	6.25224e-05	0.00897703	RP11-93G23.2	chr1	49994318	49996218	+
ENSG00000188646.6	2.73328	-2.61593	0.653762	-4.00135	6.29828e-05	0.00899782	RP11-361A23.2	chr12	74663774	74664141	-
ENSG00000164106.6	222.82	1.85372	0.46404	3.99474	6.47639e-05	0.00921834	SCRG1	chr4	173384701	173406380	-
ENSG00000279602.1	80.6116	-1.17441	0.294043	-3.99402	6.49624e-05	0.00921834	CTD-3014M21.1	chr17	43360041	43361361	-
ENSG00000175894.13	58.1158	1.66793	0.418028	3.98999	6.60754e-05	0.00934492	TSPEAR	chr21	44497892	44711580	-
ENSG00000101542.8	18.7414	1.97423	0.495603	3.9835	6.7908e-05	0.00950869	CDH20	chr18	61333582	61555773	+
ENSG00000158485.9	5.87936	-1.74787	0.438636	-3.98479	6.75399e-05	0.00950869	CD1B	chr1	158327951	158331531	-
ENSG00000259868.2	4.39937	-1.88916	0.474238	-3.98357	6.78874e-05	0.00950869	RP11-1012E15.2	chr14	55896547	55962970	+
ENSG00000108381.9	92.0553	1.71483	0.430645	3.98201	6.8335e-05	0.00953297	ASPA	chr17	3472374	3503419	+
ENSG00000233862.4	6.45887	-1.6022	0.402508	-3.98054	6.87577e-05	0.00953297	AC016907.3	chr2	30051066	30143804	-
ENSG00000246422.2	4.25127	-2.08258	0.523112	-3.98115	6.85833e-05	0.00953297	CTD-2024I7.13	chr5	141558311	141565263	+
ENSG00000203647.2	1.91073	-1.76863	0.444815	-3.9761	7.00546e-05	0.00962721	RP11-320P11.1	chr3	66008770	66009200	-
ENSG00000203747.8	1588.36	-1.30229	0.32772	-3.97377	7.07427e-05	0.00962721	FCGR3A	chr1	161541759	161550737	-
ENSG00000260440.2	4.21783	-2.47981	0.624025	-3.9739	7.07044e-05	0.00962721	LINC01544	chr18	61748176	61756646	+
ENSG00000264813.4	1.32814	-2.81491	0.708131	-3.97512	7.03428e-05	0.00962721	CTD-2501B8.1	chr17	63484817	63521848	+
ENSG00000267719.1	3.62536	-1.62059	0.407842	-3.97357	7.08034e-05	0.00962721	HP09025	chr17	79707266	79712317	+
ENSG00000273777.3	3.65967	-2.50508	0.630327	-3.97425	7.06018e-05	0.00962721	CEACAM20	chr19	44501677	44529788	-
ENSG00000279134.1	2.14284	-2.01027	0.506984	-3.96515	7.33493e-05	0.00994141	RP11-489P6.1	chr12	58094914	58098013	-
ENSG00000183470.8	2.33851	-2.17024	0.547516	-3.9638	7.3765e-05	0.00996582	FLJ40288	chr7	132648794	132728769	+
ENSG00000254275.5	15.5378	-1.69438	0.428037	-3.95848	7.54273e-05	0.0101579	LINC00824	chr8	128405269	128564679	-
ENSG00000258169.1	5.92588	-2.12549	0.537276	-3.95605	7.61994e-05	0.0102293	LINC00485	chr12	102809280	102824399	-
ENSG00000137441.7	943.046	2.12079	0.536914	3.94996	7.81629e-05	0.0102753	FGFBP2	chr4	15960243	15969309	-
ENSG00000145850.7	49.7502	-1.68044	0.425247	-3.95169	7.76024e-05	0.0102753	TIMD4	chr5	156919282	156963255	-
ENSG00000211898.6	21.9894	-2.05118	0.518822	-3.95353	7.70071e-05	0.0102753	IGHD	chr14	105836765	105845678	-
ENSG00000228766.3	3.74113	-1.41942	0.359373	-3.94972	7.82428e-05	0.0102753	RPL7L1P8	chr3	182610674	182611414	+
ENSG00000251513.2	3.54184	-1.83017	0.463243	-3.95077	7.78996e-05	0.0102753	CTD-2215E18.1	chr5	97089075	97437217	+
ENSG00000257894.2	19.6975	-2.1152	0.535084	-3.95302	7.71711e-05	0.0102753	RP1-78O14.1	chr12	79341205	79503396	-
ENSG00000279644.1	6.60322	-1.06441	0.2694	-3.95106	7.78073e-05	0.0102753	AC008074.1	chr2	64552771	64592133	-
ENSG00000251538.4	46.8074	-1.62757	0.412537	-3.94527	7.97094e-05	0.0104355	RP11-166A12.1	chr5	122628952	122730685	-
ENSG00000084674.12	13.3679	-1.81436	0.459992	-3.94433	8.00239e-05	0.0104444	APOB	chr2	21001429	21044073	-
ENSG00000261517.1	1.62499	-3.24498	0.823169	-3.94205	8.07872e-05	0.0105115	LINC00558	chr13	53815419	53876119	+
ENSG00000121335.11	4.81707	-2.47953	0.62941	-3.93945	8.16688e-05	0.0105936	PRB2	chr12	11391540	11501041	-
ENSG00000108515.16	374.893	1.22262	0.31099	3.93139	8.44557e-05	0.0107875	ENO3	chr17	4948092	4957131	+
ENSG00000167995.14	150.295	-0.845127	0.214925	-3.9322	8.41724e-05	0.0107875	BEST1	chr11	61949821	61965515	+
ENSG00000204365.4	7.99978	-2.15418	0.547644	-3.93355	8.37003e-05	0.0107875	C10orf126	chr10	28846408	28881898	+
ENSG00000211785.1	2.00243	-2.60144	0.661753	-3.93113	8.45482e-05	0.0107875	TRAV12-1	chr14	21841240	21841774	+
ENSG00000238040.1	2.58756	-2.93024	0.745473	-3.93071	8.4694e-05	0.0107875	SALL4P2	chrX	129871309	129877567	+
ENSG00000239412.1	3.03909	-1.83454	0.466712	-3.93077	8.46744e-05	0.0107875	RPL21P71	chr3	147276768	147277252	+
ENSG00000118849.8	439.061	-1.37389	0.350456	-3.92029	8.8444e-05	0.0109922	RARRES1	chr3	158696892	158732696	-
ENSG00000134612.10	13.4184	-1.43451	0.365966	-3.91978	8.86283e-05	0.0109922	FOLH1B	chr11	89639227	89698718	+
ENSG00000138083.4	95.9395	1.89358	0.482586	3.92381	8.71577e-05	0.0109922	SIX3	chr2	44941898	44946077	+
ENSG00000160111.11	201.804	1.26829	0.323508	3.92043	8.83929e-05	0.0109922	CPAMD8	chr19	16892947	17026815	-
ENSG00000174450.10	2.51749	-2.45677	0.625903	-3.92516	8.66731e-05	0.0109922	GOLGA6L2	chr15	23439498	23447234	-
ENSG00000228141.5	2.01148	-2.18585	0.557258	-3.9225	8.76352e-05	0.0109922	AC105339.1	chr15	82710471	82714026	-
ENSG00000229981.6	5.24118	-1.94082	0.495316	-3.91834	8.91603e-05	0.0109922	LINC01435	chr10	107694973	108197849	-
ENSG00000242960.1	109.956	-0.779291	0.198679	-3.92236	8.76872e-05	0.0109922	FTH1P23	chr3	72929044	72929593	+
ENSG00000244227.4	7.60665	-1.86531	0.475927	-3.91933	8.87951e-05	0.0109922	LINC01330	chr3	167895948	167924011	+
ENSG00000254843.1	6.54213	-1.83133	0.466691	-3.92407	8.70654e-05	0.0109922	RP11-648O15.1	chr11	87094734	87096585	-
ENSG00000279570.1	4.77404	-1.58047	0.403349	-3.91836	8.91531e-05	0.0109922	CTD-2357A8.2	chr17	78691266	78691979	-
ENSG00000115318.10	652.594	0.947023	0.241798	3.91659	8.98095e-05	0.011018	LOXL3	chr2	74532414	74555690	-
ENSG00000175766.10	2.30488	-2.50561	0.639778	-3.91637	8.98907e-05	0.011018	EIF4E1B	chr5	176630682	176646641	+
ENSG00000144655.13	803.391	-0.822962	0.210208	-3.91499	9.0409e-05	0.0110495	CSRNP1	chr3	39141855	39154562	-
ENSG00000118515.10	1652.92	-0.769333	0.196599	-3.9132	9.10806e-05	0.0110677	SGK1	chr6	134169246	134318112	-
ENSG00000230628.1	2.34327	-2.45001	0.62609	-3.9132	9.1081e-05	0.0110677	RP4-781K5.6	chr1	234669523	234696153	-
ENSG00000230175.1	4.60318	-1.22521	0.313259	-3.91119	9.18439e-05	0.0110966	RP11-466F5.3	chr1	165671256	165671725	+
ENSG00000231305.3	25.5975	1.12276	0.287042	3.91149	9.1729e-05	0.0110966	RP11-723O4.2	chr3	128861313	128871540	-
ENSG00000198034.9	43840.5	-0.612434	0.156905	-3.90322	9.49198e-05	0.0113825	RPS4X	chrX	72255679	72277300	-
ENSG00000229502.4	3.73336	-1.68498	0.431785	-3.90237	9.52567e-05	0.0113825	RP11-52J3.2	chr6	157872571	157875210	-
ENSG00000237254.2	1.25706	-2.26373	0.579949	-3.90333	9.48792e-05	0.0113825	TRBV30	chr7	142812586	142813399	-
ENSG00000261997.1	11.1627	-1.27348	0.326342	-3.90229	9.52871e-05	0.0113825	RP11-212I21.4	chr16	55538200	55542027	+
ENSG00000147113.15	873.275	-0.77987	0.200027	-3.89882	9.66645e-05	0.0115145	CXorf36	chrX	45148374	45200901	-
ENSG00000231924.8	2.55119	-2.68651	0.689332	-3.89727	9.72817e-05	0.0115555	PSG1	chr19	42866464	42879822	-
ENSG00000116833.12	136.363	-0.993951	0.255159	-3.89542	9.80283e-05	0.0115797	NR5A2	chr1	200027602	200177424	+
ENSG00000242135.2	1.15628	-2.59367	0.665827	-3.89541	9.80329e-05	0.0115797	RPL17P2	chr14	60212462	60212912	-
ENSG00000188120.13	2.79212	4.64886	1.19478	3.89098	9.98422e-05	0.0117605	DAZ1	chrY	23129355	23199094	-
ENSG00000253344.1	2.08015	-2.30468	0.592668	-3.88866	0.000100799	0.0118075	RP11-346L1.2	chr8	37626015	37674387	-
ENSG00000259369.1	3.07632	-1.38911	0.357218	-3.88869	0.000100786	0.0118075	RP11-291H24.1	chr15	55746639	55746767	+
ENSG00000258119.1	1.53206	-3.25335	0.836922	-3.88727	0.000101377	0.0118423	RP11-804F13.1	chr12	38544177	38589812	-
ENSG00000260254.1	9.54067	-2.01263	0.518377	-3.88257	0.000103359	0.0120406	AP000997.2	chr11	115638563	115646962	+
ENSG00000275898.1	2.83897	-1.82055	0.469068	-3.8812	0.000103944	0.0120754	RP11-497G19.7	chr12	116580974	116583672	+
ENSG00000232732.8	37.047	-1.30122	0.335433	-3.87921	0.000104795	0.012141	AC073043.1	chr2	199867396	199911159	-
ENSG00000237223.5	1.93202	-2.24298	0.578572	-3.87676	0.000105857	0.0121972	SULT1C2P1	chr2	108322238	108353799	+
ENSG00000272536.2	2.23274	-2.40779	0.621033	-3.87707	0.000105722	0.0121972	Metazoa_SRP	chr10	72582803	72583086	+
ENSG00000155875.12	4.63592	-1.79162	0.46226	-3.87578	0.000106285	0.0122133	FAM154A	chr9	18927658	19049354	-
ENSG00000171772.14	13.4626	2.39212	0.617306	3.8751	0.00010658	0.012214	SYCE1	chr10	133553901	133569835	-
ENSG00000162402.11	2287.74	0.346015	0.0893516	3.87252	0.000107718	0.0122818	USP24	chr1	55066359	55215113	-
ENSG00000212829.8	25.1878	-1.16177	0.30001	-3.87244	0.000107752	0.0122818	RPS26P3	chr9	9090898	9091245	+
ENSG00000176083.16	31.3179	-1.58958	0.41064	-3.87099	0.000108392	0.0123215	ZNF683	chr1	26361634	26374522	-
ENSG00000250882.1	1.87299	-2.54273	0.657232	-3.86884	0.000109355	0.0123975	CTC-459M5.1	chr5	112173570	112175548	+
ENSG00000259239.1	1.24021	-3.20768	0.829725	-3.86595	0.000110656	0.0125115	RP11-521C20.1	chr15	40133768	40135214	-
ENSG00000184408.8	31.7227	-2.05147	0.530806	-3.86482	0.000111171	0.0125363	KCND2	chr7	120273668	120750331	+
ENSG00000177519.3	82.6238	-2.22445	0.575999	-3.8619	0.00011251	0.0126534	RPRM	chr2	153477338	153478808	-
ENSG00000227063.5	1684.96	-1.14296	0.296103	-3.85999	0.000113393	0.0126853	RPL41P1	chr20	21755270	21755350	+
ENSG00000240893.1	1.67256	-2.72946	0.707022	-3.8605	0.000113155	0.0126853	RP11-572C15.5	chr3	112736447	112749319	-
ENSG00000115523.15	85.8253	-1.31862	0.341883	-3.85693	0.000114818	0.0127497	GNLY	chr2	85685175	85698854	+
ENSG00000171433.10	1.58779	-2.21221	0.573442	-3.85777	0.000114425	0.0127497	GLOD5	chrX	48761750	48773648	+
ENSG00000232119.6	1476.14	-0.504254	0.130743	-3.85682	0.000114873	0.0127497	MCTS1	chrX	120594010	120621074	+
ENSG00000254985.1	7.62598	-1.37609	0.356939	-3.85525	0.000115609	0.0127978	RSF1-IT2	chr11	77717712	77718411	-
ENSG00000100433.14	40.2328	1.97338	0.512521	3.85035	0.00011795	0.0128699	KCNK10	chr14	88180103	88326907	-
ENSG00000125730.15	1196.09	-1.45045	0.376714	-3.85028	0.000117984	0.0128699	C3	chr19	6677704	6730562	-
ENSG00000142515.13	8.01185	-1.8397	0.477793	-3.8504	0.000117925	0.0128699	KLK3	chr19	50854915	50860764	+
ENSG00000155957.15	873.061	-0.579236	0.150411	-3.85102	0.000117627	0.0128699	TMBIM4	chr12	66135846	66170072	-
ENSG00000221882.2	4.67235	2.89235	0.751248	3.85007	0.000118086	0.0128699	OR3A2	chr17	3277899	3278974	-
ENSG00000253542.6	1.80329	-2.73722	0.710895	-3.85039	0.00011793	0.0128699	SDR16C6P	chr8	56373064	56395365	-
ENSG00000185559.12	24.3753	2.62688	0.682542	3.84867	0.00011876	0.0129101	DLK1	chr14	100725705	100738224	+
ENSG00000251032.1	3.4559	-1.48978	0.387243	-3.84714	0.000119502	0.0129574	CUL1P1	chr5	127784618	127787042	-
ENSG00000243818.4	2.57913	-2.49853	0.649679	-3.8458	0.000120162	0.0129956	RP11-372E1.4	chr3	142926675	142942534	+
ENSG00000116824.4	118.962	-1.52668	0.398631	-3.8298	0.000128248	0.0138148	CD2	chr1	116754385	116769228	+
ENSG00000243710.6	10.8793	-1.4075	0.367539	-3.82953	0.00012839	0.0138148	CFAP57	chr1	43172149	43254358	+
ENSG00000211829.5	46.2955	-1.45302	0.379549	-3.82827	0.000129049	0.0138367	TRDC	chr14	22422546	22465787	+
ENSG00000273442.1	4.016	1.92829	0.503747	3.82789	0.000129248	0.0138367	AC006946.17	chr22	17080701	17081456	+
ENSG00000234192.1	3.39317	-1.38625	0.362258	-3.8267	0.000129871	0.0138683	RP11-57C13.5	chr10	87642607	87642954	+
ENSG00000244073.1	80.6173	-0.933062	0.243898	-3.82562	0.000130443	0.0138943	RPS4XP6	chr5	37085056	37085852	+
ENSG00000224834.1	7.65789	-1.21479	0.317604	-3.82485	0.000130854	0.013903	BTF3P9	chr1	227434064	227434346	+
ENSG00000161405.15	441.792	-1.58482	0.41472	-3.82142	0.000132683	0.0140621	IKZF3	chr17	39757715	39864188	-
ENSG00000207475.1	9.85508	-1.69964	0.445079	-3.81873	0.000134139	0.0141809	SNORA80E	chr1	155919909	155920045	-
ENSG00000137878.15	5.74189	-1.76555	0.462949	-3.8137	0.0001369	0.0143294	GCOM1	chr15	57591908	57714745	+
ENSG00000213216.2	22.2529	-1.15874	0.303804	-3.8141	0.000136679	0.0143294	RP11-355O1.7	chr9	123029373	123029753	-
ENSG00000279138.1	38.0629	-1.17546	0.308179	-3.81422	0.000136614	0.0143294	KB-1742H10.3	chr8	104478539	104480783	-
ENSG00000279565.1	2.9738	-2.39243	0.627272	-3.81402	0.000136726	0.0143294	RP4-570O12.3	chr6	88172261	88175762	+
ENSG00000162494.5	43.1841	-2.16262	0.567383	-3.81158	0.000138081	0.0143856	LRRC38	chr1	13474977	13514048	-
ENSG00000255679.1	1.16141	-3.17891	0.834028	-3.81152	0.000138117	0.0143856	JRKL-AS1	chr11	96447132	96506826	-
ENSG00000167798.15	10.5901	-1.64397	0.431884	-3.8065	0.000140945	0.0145822	C3P1	chr19	10037803	10074135	+
ENSG00000237250.3	1.65087	-2.62347	0.689062	-3.80731	0.000140485	0.0145822	RP11-193H5.1	chr1	237862175	237928321	+
ENSG00000267322.2	22.8748	-1.08471	0.284975	-3.80634	0.00014104	0.0145822	SNHG22	chr18	49814023	49851059	+
ENSG00000165762.2	2.60865	-3.01982	0.793692	-3.80478	0.000141932	0.0146388	OR4K2	chr14	19876232	19877309	+
ENSG00000273551.1	3.12457	-3.00751	0.790941	-3.80245	0.000143273	0.0147411	RP11-616M22.11	chr16	1148224	1148754	-
ENSG00000156234.7	303.78	-1.88726	0.496504	-3.8011	0.000144056	0.0147856	CXCL13	chr4	77511753	77611834	+
ENSG00000229690.1	3.95752	-2.90185	0.763902	-3.79872	0.000145446	0.0148922	MTCO2P1	chr20	60414396	60414872	-
ENSG00000275158.1	1.72139	-2.99637	0.789205	-3.7967	0.000146635	0.0149777	TRBV12-5	chr7	142580917	142581427	+
ENSG00000243064.7	5.62016	-1.83869	0.484379	-3.79598	0.000147062	0.0149851	ABCC13	chr21	14236206	14362754	+
ENSG00000249616.1	2.19573	-2.69477	0.710045	-3.79521	0.000147519	0.0149955	CCNB3P1	chr5	26739753	26741183	-
ENSG00000227274.1	1.13403	-2.86224	0.754785	-3.79212	0.000149368	0.0150987	AC005358.3	chr17	12671862	12706135	-
ENSG00000235262.1	4.6461	-1.28268	0.338284	-3.79172	0.000149605	0.0150987	KDM5C-IT1	chrX	53212408	53214679	-
ENSG00000242019.1	2.33644	-2.88656	0.761105	-3.7926	0.00014908	0.0150987	KIR3DL3	chr19	54724479	54736536	+
ENSG00000184058.11	442.904	1.32103	0.348618	3.78933	0.000151054	0.0151725	TBX1	chr22	19756703	19783593	+
ENSG00000232824.1	2.8236	-1.66624	0.439683	-3.78964	0.000150866	0.0151725	PRR13P1	chr1	198197779	198198186	-
ENSG00000232621.1	5.88034	-2.32513	0.614697	-3.78257	0.000155218	0.0154804	C4BPAP2	chr1	207225798	207229202	+
ENSG00000249175.1	1.62721	-2.39895	0.634153	-3.78292	0.000155	0.0154804	CTC-484P3.3	chr5	94788789	94793599	+
ENSG00000265798.5	9.81225	-0.841073	0.222297	-3.78356	0.000154603	0.0154804	RP11-271K11.5	chr17	31038575	31059121	-
ENSG00000095627.8	24.8814	-2.02138	0.534636	-3.78086	0.000156288	0.0155505	TDRD1	chr10	114179270	114232304	+
ENSG00000086548.8	5.43383	-2.44526	0.647082	-3.7789	0.000157523	0.0156366	CEACAM6	chr19	41750977	41772208	+
ENSG00000228750.4	2.16407	-2.31721	0.61358	-3.77653	0.000159028	0.0157297	RP11-242F24.1	chr1	6724637	6730012	+
ENSG00000237973.1	10816.5	-1.07445	0.284528	-3.77625	0.000159205	0.0157297	RP5-857K21.6	chr1	631074	632616	+
ENSG00000267366.1	7.16276	-1.59085	0.421715	-3.77234	0.000161723	0.0159413	RP11-53B2.5	chr18	13500641	13501289	-
ENSG00000261068.2	11.1896	-1.35701	0.359868	-3.77086	0.000162685	0.0159988	RP11-7K24.3	chr6	42092233	42094259	-
ENSG00000172156.3	1.97468	-3.19926	0.84907	-3.76795	0.000164591	0.0161487	CCL11	chr17	34285668	34288334	+
ENSG00000254451.2	2.0188	-2.55367	0.677913	-3.76696	0.000165251	0.0161758	RP11-560G2.1	chr12	75234740	75298508	+
ENSG00000233261.2	2.10262	-1.88459	0.500585	-3.76477	0.000166703	0.0162803	LINC00264	chr10	26589865	26594330	+
ENSG00000280181.1	4.12275	-1.10155	0.292711	-3.76326	0.000167715	0.0163414	RP11-629N8.4	chr12	64709458	64710513	+
ENSG00000163606.9	64.3475	-0.98554	0.262084	-3.7604	0.000169639	0.0164909	CD200R1	chr3	112921209	112975122	-
ENSG00000205426.9	35.9619	1.69351	0.450454	3.75956	0.00017021	0.0165072	KRT81	chr12	52285913	52291534	-
ENSG00000273445.1	2.41215	-1.88305	0.500943	-3.75901	0.000170588	0.0165072	RP11-1399P15.1	chr2	87477495	87478034	-
ENSG00000186442.7	2.32966	-2.10467	0.56018	-3.75713	0.000171875	0.0165938	KRT3	chr12	52789685	52796117	-
ENSG00000211644.2	26.5519	-1.63521	0.435407	-3.75559	0.000172936	0.0166203	IGLV1-51	chr22	22322472	22322980	+
ENSG00000279043.1	3.00341	-2.29774	0.611786	-3.7558	0.00017279	0.0166203	CTB-22K14.1	chr7	108900105	108905226	-
ENSG00000198626.14	100.366	-1.6689	0.444728	-3.75263	0.000174987	0.0167793	RYR2	chr1	237042205	237833988	+
ENSG00000231295.1	2.8783	-2.26571	0.604384	-3.7488	0.000177686	0.0169996	RP4-797C5.2	chr7	120746738	120752514	-
ENSG00000126012.10	7459.93	-0.474081	0.12656	-3.74591	0.000179743	0.0171189	KDM5C	chrX	53191321	53225422	-
ENSG00000206531.9	2.19577	-2.76942	0.739298	-3.74602	0.000179661	0.0171189	CD200R1L	chr3	112815709	112846856	-
ENSG00000225017.1	3.63955	-1.92495	0.514062	-3.74459	0.000180688	0.0171702	AP004289.1	chr8	99346052	99348256	-
ENSG00000196564.4	2.10435	-2.12482	0.567779	-3.74234	0.000182315	0.017286	RP3-499B10.3	chrX	18838709	18839452	-
ENSG00000279003.1	5.20688	-1.63328	0.43659	-3.74098	0.000183301	0.0173406	LL22NC03-22D1.1	chr22	34477746	34506771	+
ENSG00000225720.5	1.98719	-2.60268	0.696292	-3.73792	0.00018555	0.0175142	RP4-742C19.12	chr22	39091586	39092855	+
ENSG00000213362.3	47.9963	-0.722579	0.193343	-3.73729	0.000186011	0.0175186	FTH1P12	chr9	15527133	15527683	-
ENSG00000258863.1	2.37144	-1.62291	0.434396	-3.73601	0.00018696	0.0175688	SETP1	chr14	20528115	20528959	-
ENSG00000047365.10	84.6716	-0.895987	0.240377	-3.72743	0.000193442	0.0179834	ARAP2	chr4	35948221	36244509	-
ENSG00000196735.10	2205.24	-1.12114	0.300657	-3.72898	0.000192259	0.0179834	HLA-DQA1	chr6	32628179	32647062	+
ENSG00000198862.12	1574.94	0.654134	0.175531	3.7266	0.000194081	0.0179834	LTN1	chr21	28928144	28992956	-
ENSG00000234693.1	4.63626	-1.5414	0.413659	-3.72625	0.000194349	0.0179834	RP4-530I15.6	chr20	50645471	50662275	+
ENSG00000235461.1	2.38038	-2.59242	0.695602	-3.72687	0.000193872	0.0179834	RP5-928E24.2	chrX	85210706	85219698	+
ENSG00000240771.5	990.986	-0.734124	0.196969	-3.7271	0.000193697	0.0179834	ARHGEF25	chr12	57610180	57619379	+
ENSG00000255484.2	4.71423	-2.13104	0.571575	-3.72836	0.00019273	0.0179834	RP11-65M17.1	chr11	112534220	112555802	-
ENSG00000270550.1	36.2663	-2.29422	0.615876	-3.72513	0.000195212	0.0180239	IGHV3-30	chr14	106335082	106335613	-
ENSG00000197241.3	2.99948	-1.80887	0.485686	-3.72437	0.000195802	0.018039	SLC2A7	chr1	9003300	9026345	-
ENSG00000172673.9	14.816	-1.40875	0.37832	-3.7237	0.000196328	0.0180481	THEMIS	chr6	127708072	127918631	-
ENSG00000116996.8	2.11186	-2.74334	0.736932	-3.72265	0.000197144	0.0180838	ZP4	chr1	237877864	237890922	-
ENSG00000188101.5	2.19513	-2.52724	0.679485	-3.71934	0.000199743	0.0182826	ALOX15P2	chr9	92913156	92921560	+
ENSG00000173826.13	7.42282	-1.23348	0.331806	-3.71748	0.000201223	0.0183556	KCNH6	chr17	63523334	63548977	+
ENSG00000244459.2	45.1578	-1.22225	0.328854	-3.7167	0.000201844	0.0183556	RP11-1398P2.1	chr4	1574062	1580253	-
ENSG00000265728.1	19.468	1.99241	0.536035	3.71693	0.000201655	0.0183556	RP11-883A18.3	chr18	10594590	10604798	+
ENSG00000175077.5	1.58429	-2.74744	0.739687	-3.71433	0.000203744	0.0184491	RTP1	chr3	187197486	187201465	+
ENSG00000182040.7	9.42261	1.82051	0.490099	3.71457	0.000203546	0.0184491	USH1G	chr17	74916084	74923256	-
ENSG00000118729.11	64.3834	1.90028	0.512104	3.71072	0.000206669	0.0185945	CASQ2	chr1	115700007	115768781	-
ENSG00000136155.15	3.13913	-2.02739	0.546341	-3.71085	0.000206564	0.0185945	SCEL	chr13	77535674	77645263	+
ENSG00000253139.1	1.45294	-3.04781	0.821335	-3.71079	0.00020661	0.0185945	RP11-17A4.3	chr8	56536758	56540497	-
ENSG00000260976.1	2.19542	-2.52538	0.68093	-3.70872	0.00020831	0.0187024	GS1-120K12.4	chr1	185001527	185008683	+
ENSG00000237001.5	3.62122	-2.03786	0.549855	-3.70617	0.000210414	0.0188512	WASF3-AS1	chr13	26606544	26641364	-
ENSG00000270024.4	6.21778	1.15501	0.311775	3.70462	0.000211707	0.018887	C8orf44-SGK3	chr8	66667596	66860472	+
ENSG00000277087.1	3.99312	-1.86965	0.504657	-3.7048	0.000211558	0.018887	RP5-1116H23.6	chr20	5045761	5046276	-
ENSG00000258545.4	216.753	-1.44995	0.391499	-3.7036	0.000212564	0.0189235	RP4-755D9.1	chrX	120036236	120146854	+
ENSG00000251459.1	1.31006	-2.85141	0.770321	-3.70159	0.000214252	0.0190337	RP11-319E12.2	chr4	57491390	57495233	+
ENSG00000261618.1	7.5053	-1.53821	0.415867	-3.6988	0.00021662	0.0192038	RP11-79H23.3	chr8	78837529	78840522	+
ENSG00000248079.2	17.2683	-1.32993	0.359706	-3.69726	0.000217939	0.0192803	DPH6-AS1	chr15	35546195	35859001	+
ENSG00000182557.6	27.9831	-1.10641	0.299555	-3.69352	0.000221175	0.0194132	SPNS3	chr17	4433688	4488208	+
ENSG00000207290.1	1.08388	-2.98414	0.807909	-3.69366	0.000221049	0.0194132	Y_RNA	chr5	128371099	128371212	-
ENSG00000259091.1	7.55636	-1.77258	0.479777	-3.69459	0.00022024	0.0194132	LINC00517	chr14	37896060	37902372	-
ENSG00000271220.1	5.30153	-2.1275	0.576027	-3.6934	0.000221277	0.0194132	RP11-478H13.4	chr10	28806121	28813458	+
ENSG00000273584.1	7.77015	-1.17625	0.318624	-3.69166	0.000222794	0.0195058	RP11-861L17.4	chr18	68908048	68908599	+
ENSG00000235066.5	5.53435	-1.41477	0.383667	-3.68749	0.000226474	0.019787	AC009303.1	chr2	117995397	118055033	+
ENSG00000163218.13	3.0195	-2.3196	0.629336	-3.68578	0.000227999	0.0198277	PGLYRP4	chr1	153330120	153348840	-
ENSG00000230987.2	28.4709	-1.7123	0.464492	-3.6864	0.000227451	0.0198277	RP11-113I24.1	chr1	189989570	189993097	-
ENSG00000272787.1	20.3112	0.877822	0.238189	3.6854	0.000228346	0.0198277	KB-226F1.2	chr22	23969211	23969873	+
ENSG00000090534.16	10.5877	1.41661	0.384527	3.68403	0.000229576	0.0198746	THPO	chr3	184371935	184378144	-
ENSG00000102098.16	283.353	1.12259	0.30474	3.68375	0.000229826	0.0198746	SCML2	chrX	18239314	18354727	-
ENSG00000259683.1	33.6952	1.49393	0.405909	3.68045	0.000232822	0.0200926	RP11-182J1.14	chr15	84389729	84395903	+
ENSG00000205323.7	111.703	-0.625951	0.170132	-3.67921	0.000233954	0.0201082	SARNP	chr12	55752463	55817756	-
ENSG00000260807.5	81.3023	1.27013	0.345203	3.67936	0.000233819	0.0201082	RP11-161M6.2	chr16	975761	981596	-
ENSG00000265758.1	2.47681	-2.65917	0.723285	-3.67652	0.00023644	0.0202806	RP11-595B24.1	chr18	21981121	22051159	+
ENSG00000104833.9	148.352	1.7418	0.473969	3.67493	0.000237918	0.0203661	TUBB4A	chr19	6494319	6502848	-
ENSG00000172005.9	17.2145	-1.555	0.423436	-3.67235	0.000240333	0.0205001	MAL	chr2	95025677	95053996	+
ENSG00000230661.1	3.93724	-1.41278	0.38472	-3.67222	0.000240453	0.0205001	YY1P1	chr10	70485336	70486325	-
ENSG00000226272.4	1.43711	-2.0187	0.550449	-3.66738	0.00024505	0.0208499	ARHGAP26-AS1	chr5	142859604	142868922	-
ENSG00000228666.1	1.43385	-2.37998	0.649633	-3.66358	0.000248719	0.0211197	KRT18P1	chr6	28969130	28970460	-
ENSG00000205456.10	13.9075	1.83281	0.500588	3.66132	0.00025092	0.0211842	TP53TG3D	chr16	32252719	32255922	+
ENSG00000226854.1	1.31313	-3.23308	0.883052	-3.66126	0.000250982	0.0211842	RP11-212D3.4	chrX	75903105	75904858	+
ENSG00000248599.1	1.94459	-2.37799	0.649475	-3.6614	0.00025084	0.0211842	FLJ42969	chr8	101052054	101076251	+
ENSG00000187229.3	6.85806	-1.1237	0.307112	-3.65894	0.000253259	0.0213338	RP11-161I2.1	chr8	18720905	18734405	+
ENSG00000227059.5	2.38266	-2.51779	0.688565	-3.65658	0.000255606	0.0214887	ANHX	chr12	133218312	133236095	-
ENSG00000205978.5	1631.54	0.906923	0.248098	3.65551	0.000256675	0.0215085	NYNRIN	chr14	24398786	24419288	+
ENSG00000237442.3	11.1287	-1.41806	0.387944	-3.65532	0.000256859	0.0215085	HNRNPA1P57	chr2	41143780	41157555	+
ENSG00000176812.7	3.19479	-1.42808	0.390748	-3.65474	0.00025744	0.0215146	RP11-629O4.1	chrX	25194381	25195207	-
ENSG00000133134.10	32.4266	1.98981	0.545017	3.65092	0.000261305	0.0215261	BEX2	chrX	103309346	103311046	-
ENSG00000135446.15	4641.48	-0.628116	0.17203	-3.65121	0.000261007	0.0215261	CDK4	chr12	57747727	57756013	-
ENSG00000173674.9	4768.02	-0.472877	0.12953	-3.65071	0.00026152	0.0215261	EIF1AX	chrX	20124518	20141844	-
ENSG00000228214.5	12.8278	1.43022	0.391747	3.65089	0.00026133	0.0215261	LINC00693	chr3	28574791	28758340	+
ENSG00000235740.1	5.15191	-1.22228	0.334742	-3.65141	0.000260801	0.0215261	RP11-436I24.1	chr6	143554325	143562031	-
ENSG00000236581.7	15.0089	-1.12923	0.309328	-3.65058	0.000261651	0.0215261	STARD13-AS	chr13	33180401	33281584	+
ENSG00000254927.1	1.25375	-2.68778	0.736234	-3.65071	0.000261512	0.0215261	RP11-98J9.2	chr11	13826843	13879499	-
ENSG00000280246.1	2.71389	-1.76624	0.483375	-3.65398	0.000258211	0.0215261	RP3-341O5.3	chr22	26390740	26394853	-
ENSG00000237979.1	4.14728	-1.71493	0.469911	-3.64947	0.000262787	0.0215776	AC007389.1	chr2	65500993	65502138	-
ENSG00000006606.7	27.8182	-1.31366	0.360109	-3.64796	0.000264332	0.0215884	CCL26	chr7	75769533	75789896	-
ENSG00000007933.11	125.193	-1.46499	0.40166	-3.64735	0.000264961	0.0215884	FMO3	chr1	171090877	171117819	+
ENSG00000071203.8	1.88882	-2.53335	0.694517	-3.64764	0.000264663	0.0215884	MS4A12	chr11	60492778	60507430	+
ENSG00000257720.1	2.67584	-1.14255	0.313214	-3.64781	0.000264482	0.0215884	ILF2P2	chr14	36054197	36055313	-
ENSG00000104728.14	1763.73	0.581591	0.159791	3.63971	0.000272948	0.0217338	ARHGEF10	chr8	1823976	1958641	+
ENSG00000131401.10	56.8025	-1.31188	0.359935	-3.64476	0.000267639	0.0217338	NAPSB	chr19	50333796	50344767	-
ENSG00000175202.3	3.12748	-1.87548	0.514645	-3.64422	0.000268208	0.0217338	HIGD2B	chr15	72675783	72686149	-
ENSG00000176754.11	3.41932	-2.00935	0.552265	-3.63838	0.00027436	0.0217338	LINC00303	chr1	204032447	204041265	-
ENSG00000196126.9	7704.1	-1.00108	0.274715	-3.64407	0.000268365	0.0217338	HLA-DRB1	chr6	32552990	32589848	-
ENSG00000198597.7	113.3	1.86974	0.513751	3.6394	0.000273274	0.0217338	ZNF536	chr19	30228290	30713538	+
ENSG00000203620.2	5.01721	-1.52148	0.418027	-3.63967	0.000272986	0.0217338	RP11-84A19.2	chr1	31842019	31855568	-
ENSG00000230219.3	2.15189	-1.91221	0.525561	-3.63841	0.000274324	0.0217338	FAM92A1P2	chr4	183037665	183040119	+
ENSG00000234232.5	2.22389	-2.01223	0.552441	-3.64243	0.000270076	0.0217338	RP11-353N4.5	chr1	149677498	149747812	-
ENSG00000234975.6	225.722	-0.818211	0.224593	-3.64308	0.0002694	0.0217338	FTH1P2	chr1	228687415	228687826	+
ENSG00000238111.1	2.79906	-1.40791	0.386803	-3.63986	0.000272783	0.0217338	AC066692.3	chr2	23900693	23901149	+
ENSG00000242670.1	3.44615	-1.55632	0.427726	-3.6386	0.000274126	0.0217338	RP11-601I15.1	chr4	54221126	54221472	+
ENSG00000274104.1	56.1761	-0.847879	0.232986	-3.63918	0.000273503	0.0217338	CTD-2553L13.10	chr19	34733298	34733837	-
ENSG00000274150.1	1.98617	-2.86944	0.788679	-3.63829	0.000274455	0.0217338	FADS2P1	chr11	56890613	56927885	+
ENSG00000279166.1	18.7906	-1.06263	0.291819	-3.64139	0.000271169	0.0217338	RP11-107E5.3	chr2	144494265	144496878	-
ENSG00000073754.5	4.56681	-1.81155	0.49877	-3.63203	0.000281196	0.0221021	CD5L	chr1	157830914	157898256	-
ENSG00000128268.11	221.267	1.33945	0.368766	3.63225	0.000280957	0.0221021	MGAT3	chr22	39457344	39492194	+
ENSG00000224920.1	1.81612	-1.99062	0.548054	-3.63215	0.000281066	0.0221021	TACC1P1	chr10	37523011	37544701	+
ENSG00000243663.1	56.3745	-0.869406	0.239366	-3.63212	0.000281099	0.0221021	RPS4XP14	chr12	1757231	1758011	-
ENSG00000256581.1	1.60973	-2.23478	0.615542	-3.6306	0.000282765	0.0221842	NLRP9P	chr12	129013336	129016663	+
ENSG00000149948.12	361.409	1.54088	0.424735	3.62787	0.000285765	0.0223367	HMGA2	chr12	65824131	65966295	+
ENSG00000175785.11	23.7577	2.28994	0.631196	3.62794	0.000285688	0.0223367	PRIMA1	chr14	93718298	93788481	-
ENSG00000240271.1	2.5962	-1.72339	0.475352	-3.62551	0.000288393	0.0225005	RP11-200A13.2	chr8	105011107	105011568	+
ENSG00000202459.1	1.57639	-2.52151	0.695856	-3.62361	0.000290519	0.0226246	Y_RNA	chr14	102695388	102695495	+
ENSG00000172551.9	1.72366	-2.48656	0.686414	-3.62254	0.000291725	0.0226768	MUCL1	chr12	54830519	54858393	+
ENSG00000237425.1	3.15375	-1.33818	0.369545	-3.62115	0.0002933	0.0227574	RPSAP2	chr6	28732017	28732904	+
ENSG00000166748.11	13.9086	-2.20405	0.608909	-3.61967	0.000294975	0.0228037	AGBL1	chr15	86141996	87029052	+
ENSG00000233671.1	2.19897	-2.34447	0.647684	-3.61978	0.000294857	0.0228037	AC083899.1	chr2	87221113	87222488	-
ENSG00000204941.12	4.56586	-2.18267	0.60329	-3.61794	0.000296957	0.022915	PSG5	chr19	43166256	43186536	-
ENSG00000207072.1	1.99219	-1.70815	0.472334	-3.61641	0.000298719	0.023009	RNU6-39P	chr18	68858934	68859040	+
ENSG00000137869.12	76.3227	-1.27798	0.353545	-3.61476	0.000300627	0.0230407	CYP19A1	chr15	51208057	51338610	-
ENSG00000150526.10	1.19885	-3.01255	0.833431	-3.61464	0.000300765	0.0230407	MIA2	chr14	39230231	39253655	+
ENSG00000196620.7	2.43327	-1.89857	0.525199	-3.61495	0.00030041	0.0230407	UGT2B15	chr4	68537413	68670628	-
ENSG00000167165.17	2.13982	-2.83862	0.785516	-3.6137	0.000301856	0.0230413	UGT1A6	chr2	233691607	233773300	+
ENSG00000258891.1	29.4525	-0.95362	0.26389	-3.6137	0.000301863	0.0230413	RP5-1021I20.5	chr14	73896164	73938114	-
ENSG00000254748.1	3.68539	-1.12297	0.310988	-3.61097	0.000305052	0.0232427	HNRNPCP8	chr11	87024583	87025777	+
ENSG00000169598.14	334.584	0.466985	0.129356	3.61009	0.000306093	0.0232801	DFFB	chr1	3857267	3885429	+
ENSG00000003249.12	173.151	1.63777	0.453992	3.6075	0.000309164	0.0234497	DBNDD1	chr16	90004865	90020128	-
ENSG00000278926.1	1.55607	-2.78938	0.773265	-3.60727	0.000309431	0.0234497	RP11-264M12.4	chr16	77800023	77801714	+
ENSG00000184571.12	8.8692	-1.81026	0.501921	-3.60667	0.000310155	0.0234625	PIWIL3	chr22	24719034	24774720	-
ENSG00000236031.1	4.10985	-1.70496	0.473095	-3.60384	0.000313554	0.0236772	RP11-269F20.1	chr1	243545532	243548329	+
ENSG00000131951.9	18.0927	-1.90377	0.528458	-3.6025	0.00031517	0.0237377	LRRC9	chr14	59919713	60063559	+
ENSG00000227139.1	1.06857	-2.35054	0.652521	-3.60225	0.000315478	0.0237377	RP11-533N14.3	chr1	147697794	147699335	+
ENSG00000153165.17	25.9133	-1.1168	0.310163	-3.60068	0.000317381	0.0238385	RGPD3	chr2	106391290	106468376	-
ENSG00000163295.4	1.62097	-2.68888	0.747374	-3.59778	0.000320947	0.0240433	ALPI	chr2	232456123	232460032	+
ENSG00000274105.1	15.2906	0.77678	0.21592	3.59754	0.000321245	0.0240433	RP11-278C7.3	chr12	32728169	32729024	-
ENSG00000226220.1	7.37097	1.41006	0.392044	3.59667	0.000322313	0.0240807	CICP22	chr7	39796593	39797911	-
ENSG00000164764.10	80.1902	0.888951	0.247226	3.59569	0.000323528	0.0241288	SBSPON	chr8	73064540	73124088	-
ENSG00000087206.15	708.418	-0.457771	0.127471	-3.59117	0.000329194	0.0242469	UIMC1	chr5	176905005	177022633	-
ENSG00000141744.3	10.5057	1.88786	0.525723	3.59097	0.00032945	0.0242469	PNMT	chr17	39667981	39670475	+
ENSG00000155307.16	165.01	-0.809798	0.225513	-3.59091	0.000329527	0.0242469	SAMSN1	chr21	14485228	14583402	-
ENSG00000166317.10	94.1949	1.56174	0.434742	3.59233	0.000327733	0.0242469	SYNPO2L	chr10	73644881	73663803	-
ENSG00000171872.4	6.62904	-1.44196	0.401574	-3.59076	0.000329716	0.0242469	KLF17	chr1	44118850	44135140	+
ENSG00000174123.9	15.2326	-1.16758	0.324968	-3.5929	0.000327012	0.0242469	TLR10	chr4	38772239	38782990	-
ENSG00000185087.10	4.92809	-2.42974	0.676748	-3.59032	0.000330272	0.0242469	FAM169B	chr15	98437162	98514382	-
ENSG00000186188.9	74.1435	-0.928753	0.258669	-3.5905	0.000330045	0.0242469	FFAR4	chr10	93566665	93604480	+
ENSG00000241625.3	1.57489	-2.64644	0.736722	-3.59218	0.000327927	0.0242469	RN7SL18P	chr2	62491178	62491468	+
ENSG00000258869.1	1.24708	-2.69515	0.750905	-3.58921	0.000331684	0.0243083	RP11-204N11.1	chr14	97749264	97763989	-
ENSG00000247877.5	5.57267	-1.27538	0.355451	-3.58806	0.000333153	0.0243738	CTD-2001C12.1	chr5	100449754	100535262	-
ENSG00000236206.1	1.49444	-1.92867	0.537639	-3.58729	0.000334131	0.0244031	RP11-306I1.2	chr1	165598463	165623331	+
ENSG00000213433.5	41.2952	-0.704237	0.196395	-3.58582	0.000336024	0.0244148	RPLP1P6	chr5	151765859	151766378	-
ENSG00000219095.1	1.02836	-2.39267	0.667253	-3.58586	0.000335973	0.0244148	RP11-323I14__A.1	chr6	56276529	56276796	-
ENSG00000233549.2	1.41195	-3.4195	0.953491	-3.5863	0.000335405	0.0244148	CYCSP35	chr13	98629686	98629989	-
ENSG00000253281.5	4.79442	-2.14334	0.597881	-3.5849	0.00033721	0.024459	RP11-716D16.1	chr8	58255771	58272119	-
ENSG00000165699.12	1367.15	0.374398	0.104482	3.58336	0.0003392	0.0245612	TSC1	chr9	132891348	132944633	-
ENSG00000230958.1	2.61087	-1.94903	0.544095	-3.58214	0.000340788	0.024592	AC093166.4	chr2	111865798	111866405	+
ENSG00000264596.1	2.02909	-2.26878	0.633293	-3.58251	0.000340307	0.024592	RP11-678G15.1	chr18	7814118	7815730	+
ENSG00000188984.10	2.53778	-2.16918	0.605824	-3.58054	0.000342883	0.024701	AADACL3	chr1	12716115	12728759	+
ENSG00000259380.4	2.93465	-1.78259	0.498363	-3.5769	0.00034769	0.0250047	RP11-346D14.1	chr15	38139595	38226887	-
ENSG00000090530.8	1401.12	0.925196	0.258753	3.5756	0.000349426	0.0250869	P3H2	chr3	189956728	190122437	-
ENSG00000183625.13	3.72911	-1.54013	0.430841	-3.57471	0.00035062	0.02513	CCR3	chr3	46163604	46266706	+
ENSG00000152766.5	45.1456	-1.53193	0.428698	-3.57344	0.000352324	0.0252094	ANKRD22	chr10	88822132	88851818	-
ENSG00000211658.2	6.07329	-4.04575	1.13266	-3.57191	0.000354381	0.0252663	IGLV3-27	chr22	22668288	22668806	+
ENSG00000234913.1	12.5916	-1.41145	0.395195	-3.57152	0.000354913	0.0252663	XXbac-B476C20.13	chr22	18004270	18007308	-
ENSG00000239736.2	1.83156	-2.43922	0.682937	-3.57166	0.000354732	0.0252663	CEACAMP3	chr19	41599735	41605984	+
ENSG00000250914.1	1.85747	-2.06895	0.579422	-3.57072	0.000356002	0.0253012	RP11-1084J3.1	chr5	33970863	33972628	+
ENSG00000247193.2	2.07972	-2.32765	0.652487	-3.56735	0.000360608	0.0255856	RP11-431M7.3	chr4	36244116	36274220	+
ENSG00000170324.18	6.14473	-1.45873	0.409043	-3.56619	0.000362205	0.0256334	FRMPD2	chr10	48156558	48274870	-
ENSG00000260981.1	2.04952	-3.52676	0.989	-3.56598	0.000362494	0.0256334	RP11-315A16.1	chr5	8785042	8785468	-
ENSG00000244575.3	6.52389	-2.85396	0.800448	-3.56545	0.000363233	0.0256428	IGKV1-27	chr2	89213423	89213928	-
ENSG00000171483.12	10.7502	-2.21172	0.620546	-3.56416	0.000365022	0.0256833	SSX6	chrX	48107992	48120210	+
ENSG00000266786.1	3.07336	-1.6327	0.458087	-3.56417	0.000365014	0.0256833	LGALS9DP	chr17	27746132	27754954	+
ENSG00000140505.6	2.99645	-1.90128	0.533666	-3.56267	0.000367101	0.0257867	CYP1A2	chr15	74748844	74756202	+
ENSG00000229376.3	3.5198	1.39644	0.392022	3.56214	0.000367851	0.0257965	CICP3	chr1	722092	724903	+
ENSG00000039537.12	5.19397	-1.81162	0.508734	-3.56104	0.000369395	0.0258034	C6	chr5	41142234	41261438	-
ENSG00000158161.14	1572.67	0.370806	0.104137	3.56076	0.00036978	0.0258034	EYA3	chr1	27970344	28088696	-
ENSG00000196218.10	726.196	1.33281	0.374268	3.56109	0.000369312	0.0258034	RYR1	chr19	38433699	38587564	+
ENSG00000226246.1	1.98383	-2.28354	0.641619	-3.55903	0.000372221	0.025931	KRT18P36	chr9	30799471	30800746	-
ENSG00000164530.12	17.7085	-1.70344	0.479204	-3.55473	0.00037837	0.026316	PI16	chr6	36948263	36964837	+
ENSG00000175779.1	1.9247	-2.19221	0.61703	-3.55284	0.000381091	0.0263485	C15orf53	chr15	38696598	38700038	+
ENSG00000188803.13	7.25466	-1.67085	0.470222	-3.55332	0.0003804	0.0263485	SHISA6	chr17	11241263	11564063	+
ENSG00000204595.1	1.47677	-2.4063	0.677347	-3.55254	0.000381535	0.0263485	DPRX	chr19	53632056	53637009	+
ENSG00000211639.2	2.53728	-3.03718	0.855003	-3.55225	0.000381953	0.0263485	IGLV4-60	chr22	22162199	22162681	+
ENSG00000245522.2	32.2335	-0.892445	0.251228	-3.55233	0.000381832	0.0263485	RP11-540A21.2	chr11	9754770	9759533	-
ENSG00000082074.14	680.15	-0.959411	0.27027	-3.54982	0.000385492	0.0264258	FYB	chr5	39105236	39274528	-
ENSG00000225579.1	1.36283	-2.17679	0.613196	-3.54991	0.000385361	0.0264258	EDNRB-AS1	chr13	77828222	77833950	+
ENSG00000229957.1	1.2516	-3.35589	0.945312	-3.55004	0.000385175	0.0264258	RP5-998H6.2	chr20	46168404	46171237	-
ENSG00000242256.3	1.92536	-1.73951	0.490062	-3.54957	0.000385864	0.0264258	RN7SL57P	chr9	112242550	112242839	-
ENSG00000250247.1	3.42344	-1.963	0.553062	-3.54934	0.000386198	0.0264258	SEPHS2P1	chr5	14960232	14961393	+
ENSG00000249341.1	9.44601	-1.61485	0.455064	-3.54863	0.000387239	0.0264543	RP11-317M11.1	chr4	53659208	53737156	+
ENSG00000172209.5	3.54522	-1.46311	0.412506	-3.54689	0.000389806	0.0265866	GPR22	chr7	107470018	107475659	+
ENSG00000047936.9	23.1418	-1.79234	0.505505	-3.54563	0.000391674	0.0266282	ROS1	chr6	117288300	117425855	-
ENSG00000227191.5	23.1688	-1.59017	0.448485	-3.54564	0.000391666	0.0266282	TRGC2	chr7	38239580	38368091	-
ENSG00000229915.1	2.52412	-1.27756	0.360435	-3.5445	0.000393358	0.0266569	AC016999.2	chr2	238427077	238427729	-
ENSG00000237799.2	2.48037	-2.15683	0.6085	-3.54451	0.000393342	0.0266569	CICP11	chr7	55736779	55739605	+
ENSG00000188107.12	62.1213	-1.20584	0.340266	-3.54381	0.000394382	0.0266836	EYS	chr6	63719980	65707225	-
ENSG00000258751.1	2.52837	-2.94473	0.831192	-3.54278	0.000395934	0.0267458	RP11-2G1.1	chr14	48396508	48491767	-
ENSG00000215520.3	2.27337	-1.7851	0.504002	-3.54186	0.000397317	0.0267964	RPS4XP4	chr1	20525989	20526751	+
ENSG00000178796.11	4.33287	-1.5231	0.43011	-3.54118	0.000398344	0.0268229	RIIAD1	chr1	151710433	151729805	+
ENSG00000207110.1	9.35165	-1.51535	0.428692	-3.53482	0.000408046	0.0272267	RNU1-106P	chr8	127999131	127999294	+
ENSG00000211753.3	40.7821	-1.44493	0.40879	-3.53466	0.000408297	0.0272267	TRBV28	chr7	142720660	142793255	+
ENSG00000215805.3	1.16206	-2.1506	0.608192	-3.53606	0.000406147	0.0272267	RP11-438O11.1	chr1	239972787	239974245	+
ENSG00000253314.4	2.20319	-3.52331	0.996459	-3.53584	0.000406488	0.0272267	LINC00293	chr8	46822237	46854307	+
ENSG00000260484.1	1.1165	-2.50526	0.708803	-3.5345	0.000408546	0.0272267	RP11-1081M5.2	chr8	53388701	53390872	-
ENSG00000279080.1	40.3481	-0.967374	0.27371	-3.53431	0.000408848	0.0272267	CTA-228A9.4	chr22	38130216	38150612	+
ENSG00000279218.1	2.05841	-3.19278	0.902794	-3.53655	0.00040539	0.0272267	RP11-263G22.1	chr2	234082259	234084490	+
ENSG00000101846.6	606.907	-0.578119	0.16365	-3.53265	0.000411419	0.0272521	STS	chrX	7219456	7354810	+
ENSG00000105352.9	8.83334	-1.43703	0.4067	-3.53339	0.000410272	0.0272521	CEACAM4	chr19	41618971	41627074	-
ENSG00000225391.4	1.47569	-2.82546	0.799869	-3.5324	0.000411807	0.0272521	NHEG1	chr6	136982165	136993234	-
ENSG00000258952.2	10.1972	1.37417	0.388966	3.53289	0.00041105	0.0272521	SALRNA1	chr14	60639216	60642589	+
ENSG00000257159.1	5.75796	-1.52036	0.430604	-3.53075	0.000414378	0.0273794	RP11-58A17.3	chr12	57967058	57968399	+
ENSG00000101977.18	34.7081	-1.40662	0.398665	-3.52832	0.0004182	0.0274806	MCF2	chrX	139581770	139708227	-
ENSG00000161653.9	237.606	0.722017	0.204646	3.52813	0.000418509	0.0274806	NAGS	chr17	44004546	44009063	+
ENSG00000175084.10	1853.34	2.1245	0.602148	3.52821	0.000418383	0.0274806	DES	chr2	219418377	219426739	+
ENSG00000237257.1	1.57412	-2.03489	0.576649	-3.52881	0.000417427	0.0274806	MTND2P8	chr9	78741720	78742744	-
ENSG00000182070.4	2.06512	-2.61961	0.742639	-3.52743	0.00041962	0.0275108	OR52A1	chr11	5151009	5186382	-
ENSG00000220349.4	0.957979	-2.64852	0.750928	-3.527	0.000420301	0.0275128	RP3-431A14.4	chr6	36737050	36737986	+
ENSG00000118271.8	2.397	-2.07461	0.588319	-3.52633	0.000421354	0.0275391	TTR	chr18	31591726	31599021	+
ENSG00000277843.1	1.22956	-2.22773	0.631982	-3.52499	0.000423492	0.0276361	AC106753.1	chr5	137966337	137966444	+
ENSG00000272330.1	13.1435	-1.40493	0.398677	-3.52399	0.000425102	0.0276984	AC002044.4	chr16	73014319	73014476	-
ENSG00000271639.1	1.65779	-2.33205	0.662003	-3.52271	0.000427156	0.0277895	RP11-289A15.1	chr2	233545482	233547032	+
ENSG00000185437.12	184.114	1.08112	0.307303	3.51809	0.000434657	0.0281985	SH3BGR	chr21	39445855	39515506	+
ENSG00000230542.4	5.35592	-1.58023	0.449232	-3.51761	0.000435444	0.0281985	LINC00102	chrX	2612988	2615347	-
ENSG00000261440.1	1.42401	-3.39667	0.965544	-3.51788	0.000435004	0.0281985	CTD-2522B17.5	chr16	34135736	34136792	-
ENSG00000241985.1	17.1437	-1.38096	0.392658	-3.51695	0.000436531	0.0282257	WWTR1-IT1	chr3	149648997	149650184	-
ENSG00000149452.14	2.6095	-1.73415	0.493426	-3.51452	0.000440557	0.0282305	SLC22A8	chr11	62989154	63015839	-
ENSG00000167393.15	793.217	0.710819	0.202144	3.5164	0.000437433	0.0282305	PPP2R3B	chrX	333963	386955	-
ENSG00000181803.3	1.35885	-2.93647	0.835533	-3.51448	0.000440612	0.0282305	OR6S1	chr14	20640696	20641691	-
ENSG00000211746.3	3.0561	-1.71482	0.48788	-3.51484	0.000440014	0.0282305	TRBV19	chr7	142618849	142619532	+
ENSG00000224058.2	5.79781	-1.68545	0.479396	-3.51577	0.000438487	0.0282305	AC006509.7	chr2	47731402	47732035	-
ENSG00000234099.1	1.87335	-2.03408	0.578635	-3.51531	0.000439239	0.0282305	MTND4P11	chr1	93922574	93923945	-
ENSG00000275302.1	116.706	-1.09849	0.312679	-3.51314	0.000442839	0.0283303	CCL4	chr17	36103590	36105621	+
ENSG00000157856.9	7.76577	-1.22425	0.348531	-3.5126	0.000443748	0.0283456	DRC1	chr2	26401916	26456711	+
ENSG00000006116.3	1.63182	-2.26197	0.644059	-3.51206	0.000444655	0.0283607	CACNG3	chr16	24255553	24362801	+
ENSG00000226320.4	1.00497	-2.71199	0.772525	-3.51056	0.000447171	0.0284782	AC018359.1	chr3	34159334	34562877	+
ENSG00000131050.9	2.94292	-1.83322	0.522418	-3.5091	0.000449629	0.0285744	BPIFA2	chr20	33161768	33181412	+
ENSG00000137558.6	1429.51	1.52938	0.435861	3.50886	0.000450033	0.0285744	PI15	chr8	74824537	74855029	+
ENSG00000133422.11	2169.58	0.339637	0.0968289	3.5076	0.000452173	0.0285815	MORC2	chr22	30925130	30968298	-
ENSG00000205755.9	6.66346	-1.20563	0.343713	-3.50766	0.000452067	0.0285815	CRLF2	chrX	1187549	1212750	-
ENSG00000281849.1	15.5165	1.21503	0.346346	3.50813	0.000451269	0.0285815	RP13-465B17.4	chrX	386980	405579	+
ENSG00000152154.9	208.651	1.25128	0.356878	3.50619	0.000454579	0.0286362	TMEM178A	chr2	39664982	39717963	+
ENSG00000181322.12	17.0554	-1.04232	0.297305	-3.5059	0.00045507	0.0286362	NME9	chr3	138261437	138329886	-
ENSG00000237576.1	1.1651	-2.43049	0.693246	-3.50596	0.000454968	0.0286362	AC097495.2	chr2	68832044	68837724	+
ENSG00000077984.5	180.58	-1.39559	0.39821	-3.50466	0.000457199	0.0287275	CST7	chr20	24949230	24959928	+
ENSG00000237339.4	2.25638	-1.80045	0.513803	-3.50418	0.000458021	0.0287364	LINC01502	chr9	135574935	135587112	+
ENSG00000265511.1	41.9284	1.10377	0.315073	3.50321	0.000459684	0.0287554	RP11-524F11.1	chr17	17507351	17508308	+
ENSG00000280115.1	1.01049	-2.25078	0.642441	-3.50349	0.000459207	0.0287554	RP11-133M8.3	chr16	78872739	78873505	+
ENSG00000273203.1	34.7968	1.71736	0.49028	3.50281	0.000460381	0.0287565	AC006946.16	chr22	17067821	17070675	+
ENSG00000237317.2	2.9003	-1.59646	0.455839	-3.50225	0.000461348	0.0287616	RP4-809F4.1	chr1	174367105	174368039	-
ENSG00000268621.4	6.46452	-1.74659	0.498745	-3.50197	0.000461823	0.0287616	AC006262.5	chr19	46189166	46203083	-
ENSG00000149305.5	3.11525	-2.12693	0.607516	-3.50102	0.000463479	0.0287777	HTR3B	chr11	113904677	113946565	+
ENSG00000149735.5	10.4078	-1.95311	0.55799	-3.50026	0.000464803	0.0287777	GPHA2	chr11	64934471	64935888	-
ENSG00000182836.8	9.39435	-1.8775	0.536365	-3.50042	0.000464524	0.0287777	PLCXD3	chr5	41306954	41510628	-
ENSG00000251370.1	2.55312	-1.84339	0.526643	-3.50026	0.000464798	0.0287777	CTD-2201E9.1	chr5	9511333	9518086	+
ENSG00000172748.11	143.802	0.735306	0.210195	3.49821	0.000468389	0.0289572	ZNF596	chr8	232137	247342	+
ENSG00000189401.2	3.26524	-2.15084	0.615112	-3.49666	0.000471122	0.0290837	OTUD6A	chrX	70062491	70064179	+
ENSG00000236039.1	7.90832	-1.60502	0.459272	-3.49471	0.00047457	0.0292538	AC019117.2	chr7	17434477	17460672	-
ENSG00000249851.1	1.53838	-1.9143	0.547941	-3.49363	0.000476502	0.0293302	RP11-166J22.1	chr5	138266996	138267757	-
ENSG00000055732.11	348.54	1.22939	0.351973	3.49286	0.000477869	0.0293625	MCOLN3	chr1	85018082	85048499	-
ENSG00000165349.10	13.7951	2.30239	0.659228	3.49256	0.000478416	0.0293625	SLC7A3	chrX	70925582	70931125	-
ENSG00000130021.12	463.938	-0.620159	0.177594	-3.49201	0.000479402	0.0293804	HDHD1	chrX	7048920	7148190	-
ENSG00000254885.1	1.56736	-1.84439	0.528445	-3.49023	0.000482607	0.0295107	RP11-802F5.1	chr11	79191558	79193160	+
ENSG00000267448.4	9.96191	-2.87142	0.822744	-3.49005	0.000482924	0.0295107	AC010649.1	chr19	3296765	3303003	-
ENSG00000214562.12	52.6763	0.729718	0.209171	3.48862	0.00048552	0.0296265	NUTM2D	chr10	87357668	87370695	+
ENSG00000241738.1	5.40356	-1.37395	0.393882	-3.48823	0.000486221	0.0296266	ZNF90P1	chr3	101357292	101359242	+
ENSG00000109684.13	12.0288	-1.47678	0.423617	-3.48612	0.000490072	0.0297327	CLNK	chr4	10486395	10684865	-
ENSG00000117602.10	848.135	0.708088	0.203096	3.48647	0.000489439	0.0297327	RCAN3	chr1	24502351	24541040	+
ENSG00000264630.4	8.89365	-1.2619	0.361942	-3.48648	0.00048943	0.0297327	PRKCA-AS1	chr17	66398069	66416854	-
ENSG00000102109.8	138.911	1.77404	0.509102	3.48465	0.000492782	0.0298542	PCSK1N	chrX	48831094	48835633	-
ENSG00000272240.1	14.9503	1.0045	0.288337	3.48379	0.000494365	0.0299073	RP5-855D21.1	chr8	234347	234887	-
ENSG00000205667.2	3.48669	-2.28654	0.656588	-3.48246	0.000496835	0.0300138	ARSH	chrX	3006613	3033571	+
ENSG00000187893.9	7.98483	-1.48816	0.42746	-3.48141	0.000498776	0.030016	CXXC1P1	chrX	47707191	47753456	+
ENSG00000222000.6	5.47516	-2.00053	0.574651	-3.48129	0.000499	0.030016	AC092675.3	chr2	98331389	98356005	-
ENSG00000226686.6	98.428	-1.02804	0.295276	-3.48162	0.000498383	0.030016	LINC01535	chr19	37251912	37265535	+
ENSG00000102313.8	41.3232	1.95121	0.560583	3.48068	0.000500147	0.0300422	ITIH6	chrX	54748899	54798240	-
ENSG00000234886.1	1.72468	-2.59296	0.745162	-3.47972	0.000501935	0.0300642	MTND5P26	chrX	102803041	102806138	+
ENSG00000265437.1	7.89764	-1.14427	0.328805	-3.4801	0.000501233	0.0300642	RP11-757O6.4	chr18	14361434	14361943	-
ENSG00000223929.1	1.15049	-2.74806	0.790197	-3.47769	0.000505763	0.0302152	AC007381.2	chr2	60359216	60391375	-
ENSG00000261159.1	21.8787	1.15893	0.333254	3.47762	0.000505884	0.0302152	RP11-723O4.9	chr3	128859716	128860526	-
ENSG00000103241.6	130.068	-1.6562	0.476341	-3.47693	0.000507197	0.0302508	FOXF1	chr16	86510527	86515418	+
ENSG00000180178.9	54.5164	2.3176	0.666856	3.47542	0.000510059	0.0303787	FAR2P1	chr2	129990456	130051131	-
ENSG00000213876.4	6.53711	-1.27032	0.365727	-3.47341	0.000513884	0.0304625	RPL7AP64	chr17	7140930	7141592	+
ENSG00000229717.2	1.69688	-1.95503	0.562893	-3.47317	0.000514347	0.0304625	RP11-556N4.1	chr4	75830751	75832705	+
ENSG00000232187.1	195.733	-0.647232	0.186333	-3.47353	0.000513666	0.0304625	FTH1P7	chr13	22696023	22696574	-
ENSG00000270754.1	1.55182	-2.97997	0.857853	-3.47375	0.000513235	0.0304625	NEK4P3	chr10	65054460	65055003	+
ENSG00000266989.1	40.8446	-1.08119	0.311427	-3.47174	0.000517104	0.0305691	FTLP5	chr19	3870991	3872107	+
ENSG00000278771.1	117.506	-0.962645	0.277301	-3.47148	0.000517593	0.0305691	Metazoa_SRP	chr14	49853616	49853914	-
ENSG00000122224.16	40.3118	-0.907608	0.261487	-3.47094	0.000518632	0.0305877	LY9	chr1	160796074	160828261	+
ENSG00000120436.3	1.69376	-2.02633	0.584197	-3.46857	0.000523229	0.0308159	GPR31	chr6	167156271	167158329	-
ENSG00000101441.4	1.62116	-2.54281	0.733896	-3.46481	0.000530606	0.0308634	CST4	chr20	23685640	23689040	-
ENSG00000163331.9	175.199	-1.74659	0.50395	-3.4658	0.000528656	0.0308634	DAPL1	chr2	158795317	158862958	+
ENSG00000176040.12	2.74948	-2.13049	0.614886	-3.46485	0.000530526	0.0308634	TMPRSS7	chr3	112034843	112081269	+
ENSG00000181143.14	36.3194	-1.40402	0.405203	-3.46499	0.00053026	0.0308634	MUC16	chr19	8848844	8981342	-
ENSG00000227308.2	3.13252	-1.65769	0.478343	-3.46548	0.000529279	0.0308634	AC009502.4	chr2	219685381	219737937	+
ENSG00000230153.4	1.27659	-2.76865	0.798605	-3.46686	0.000526577	0.0308634	AF003626.1	chrX	150915813	150920938	+
ENSG00000234369.1	25.1815	-0.827035	0.238504	-3.46759	0.000525141	0.0308634	TATDN1P1	chr10	63222155	63223045	+
ENSG00000240128.1	1.14215	-2.87966	0.831026	-3.46519	0.000529857	0.0308634	KRT18P43	chr3	169902980	169904260	-
ENSG00000262500.1	4.84889	-1.55494	0.44866	-3.46575	0.00052876	0.0308634	RP11-259G18.2	chr17	46243606	46245044	+
ENSG00000279107.1	7.4359	-1.41587	0.408859	-3.46297	0.00053425	0.0310327	RP11-823P9.4	chr5	21493436	21494596	+
ENSG00000224309.6	1.66211	-2.42474	0.700369	-3.46209	0.000536	0.0310917	ANKRD30BP2	chr21	13038160	13067033	+
ENSG00000197361.6	119.52	-0.87399	0.252511	-3.4612	0.000537777	0.0311096	FBXL22	chr15	63597353	63602428	+
ENSG00000226717.2	1.13762	-2.8805	0.832226	-3.4612	0.000537781	0.0311096	PTPRD-AS2	chr9	10613202	10620420	+
ENSG00000272568.4	11.2451	-1.29022	0.37286	-3.46033	0.000539508	0.0311669	CTB-113D17.1	chr7	28979967	29013367	+
ENSG00000232344.2	28.09	0.959536	0.277355	3.4596	0.000540988	0.0312097	AC087163.2	chr17	18010643	18011822	+
ENSG00000168955.3	2.72521	-1.80253	0.521264	-3.458	0.000544197	0.0312863	TM4SF20	chr2	227362156	227381995	-
ENSG00000198914.2	76.5532	1.78244	0.515534	3.45747	0.000545273	0.0312863	POU3F3	chr2	104855511	104860471	+
ENSG00000211751.6	6.02834	-1.67892	0.485553	-3.45775	0.000544697	0.0312863	TRBV25-1	chr7	142670740	142793141	+
ENSG00000243864.1	1.55818	-1.60558	0.464336	-3.45779	0.000544628	0.0312863	RPS3AP50	chr19	33340686	33341984	+
ENSG00000271503.4	597.697	-1.19289	0.345056	-3.4571	0.000546023	0.0312868	CCL5	chr17	35871491	35880793	-
ENSG00000227376.1	105.997	-0.663427	0.191972	-3.45586	0.000548536	0.0313458	FTH1P16	chr11	77734475	77735026	-
ENSG00000277572.1	14.7378	1.25891	0.36427	3.45598	0.000548305	0.0313458	pRNA	chr21	14075950	14076038	-
ENSG00000228842.3	3.81328	-2.50533	0.725872	-3.45148	0.000557529	0.0317311	PCDH9-AS2	chr13	66825169	66915031	+
ENSG00000259248.4	55.9882	-0.697401	0.202023	-3.45209	0.000556261	0.0317311	USP3-AS1	chr15	63544247	63601589	-
ENSG00000267365.1	78.4516	-0.854658	0.247611	-3.45162	0.000557238	0.0317311	KCNJ2-AS1	chr17	70166961	70169402	-
ENSG00000182109.6	477.395	-0.983046	0.284949	-3.4499	0.000560792	0.0318281	RP11-69E11.4	chr1	39522280	39546187	-
ENSG00000257762.4	1.10446	-2.55108	0.739422	-3.4501	0.000560374	0.0318281	RP11-626I20.3	chr12	103547794	103559815	+
ENSG00000275592.1	2.13927	-2.30103	0.66705	-3.44956	0.000561491	0.0318281	VN1R7P	chr21	10357400	10358620	+
ENSG00000182585.8	2.04164	-2.20309	0.638755	-3.44903	0.000562598	0.0318482	EPGN	chr4	74308473	74315307	+
ENSG00000196188.9	3.33515	-2.02634	0.58761	-3.44845	0.000563821	0.0318747	CTSE	chr1	206009264	206023909	-
ENSG00000206652.1	1.83218	-2.39346	0.694744	-3.4451	0.000570842	0.0322286	RNU1-1	chr1	16514122	16514285	-
ENSG00000253159.2	573.515	-1.41538	0.411001	-3.44374	0.000573734	0.0323486	PCDHGA12	chr5	141430589	141512979	+
ENSG00000175344.15	74.8692	1.02576	0.297998	3.44216	0.000577085	0.0324912	CHRNA7	chr15	32030488	32172521	+
ENSG00000231635.1	7.12703	-1.17722	0.342033	-3.44183	0.000577799	0.0324912	ATP5BP1	chr2	98206151	98207724	+
ENSG00000161958.9	50.9738	1.29404	0.376036	3.44127	0.000578981	0.0325144	FGF11	chr17	7438273	7444937	+
ENSG00000048544.5	2996.31	-0.570547	0.165874	-3.43964	0.00058249	0.0325165	MRPS10	chr6	42206801	42217865	-
ENSG00000118702.8	2.01132	-2.24509	0.652707	-3.43966	0.000582443	0.0325165	GHRH	chr20	37251082	37261835	-
ENSG00000121380.11	12.6246	-1.03511	0.300905	-3.43999	0.00058174	0.0325165	BCL2L14	chr12	12049844	12211084	+
ENSG00000186074.17	56.9659	-0.937629	0.272581	-3.43982	0.000582102	0.0325165	CD300LF	chr17	74694311	74712978	-
ENSG00000228189.4	1.27632	-2.61444	0.760129	-3.43947	0.000582862	0.0325165	RP13-60M5.2	chr9	88627189	88652160	-
ENSG00000234780.1	1.32851	-2.73071	0.794055	-3.43894	0.000583995	0.0325368	RP11-552E4.2	chrX	48197221	48199431	+
ENSG00000228137.1	9.05164	1.10835	0.322355	3.43829	0.000585408	0.0325725	AP001469.7	chr21	46246890	46247682	+
ENSG00000231100.1	1.53042	-2.89582	0.842493	-3.4372	0.000587762	0.0326606	RP11-740C1.2	chr1	159557368	159558200	+
ENSG00000188620.9	4.25102	2.31546	0.67423	3.43423	0.000594249	0.0328625	HMX3	chr10	123135962	123137741	+
ENSG00000222810.1	6.72318	-1.24396	0.36218	-3.43465	0.00059331	0.0328625	RNU2-68P	chrX	72376979	72377169	-
ENSG00000238741.1	7.01192	-1.52569	0.444389	-3.43323	0.000596435	0.0328625	SCARNA7	chr3	160514907	160515236	-
ENSG00000245164.5	15.0634	-1.20465	0.350799	-3.43403	0.000594677	0.0328625	LINC00861	chr8	125922308	125951249	-
ENSG00000254750.1	6.15312	-2.07208	0.603568	-3.43305	0.000596836	0.0328625	CASP1P2	chr11	105063345	105071541	-
ENSG00000259776.1	2.22317	-2.29695	0.669036	-3.43322	0.000596463	0.0328625	RP11-544D21.2	chr1	239247808	239250818	-
ENSG00000278047.1	178.296	-1.98993	0.579536	-3.43365	0.000595512	0.0328625	FP671120.6	chr21	8258914	8259005	+
ENSG00000125457.12	568.005	-0.464338	0.13528	-3.43242	0.000598224	0.0328684	MIF4GD	chr17	75266228	75271227	-
ENSG00000228615.1	1.88187	-1.92	0.559396	-3.43228	0.000598536	0.0328684	AC093166.3	chr2	111742586	111744662	+
ENSG00000253840.1	3.27927	-1.73066	0.504279	-3.43194	0.000599275	0.0328684	RP11-767C6.1	chr8	54247633	54247906	+
ENSG00000181847.10	48.9884	-1.45289	0.423579	-3.43002	0.000603526	0.033018	TIGIT	chr3	114276913	114310288	+
ENSG00000277352.1	7.70943	2.123	0.61895	3.43001	0.000603564	0.033018	KB-68A7.2	chr21	44494874	44495519	+
ENSG00000280711.1	1.76232	-2.02111	0.589371	-3.42926	0.000605223	0.033066	JADRR	chr4	128768228	128769948	+
ENSG00000042304.9	2.09868	-2.36687	0.690463	-3.42796	0.000608146	0.03314	C2orf83	chr2	227610090	227633320	-
ENSG00000214883.4	1.93812	-1.88172	0.548905	-3.42814	0.00060774	0.03314	RP11-574M7.2	chr11	50409042	50422316	+
ENSG00000183918.13	25.6349	-1.4867	0.433919	-3.42623	0.000612032	0.0332397	SH2D1A	chrX	124346344	124373155	+
ENSG00000204179.9	121.014	1.40818	0.411012	3.42612	0.000612272	0.0332397	PTPN20A	chr10	46911396	47002488	+
ENSG00000227598.1	7.94951	0.747028	0.218041	3.42609	0.000612333	0.0332397	RP1-167A14.2	chr6	166969626	166999065	-
ENSG00000205625.2	1.75041	-2.10092	0.613479	-3.4246	0.000615711	0.0333802	RP11-15G8.1	chr6	154706643	154707795	+
ENSG00000087253.10	759.756	-0.72087	0.210561	-3.42357	0.000618035	0.0334205	LPCAT2	chr16	55508998	55586670	+
ENSG00000176909.10	133.7	0.984364	0.287518	3.42367	0.000617827	0.0334205	MAMSTR	chr19	48712742	48719721	-
ENSG00000099399.5	297.101	2.78256	0.813043	3.4224	0.000620701	0.0335218	MAGEB2	chrX	30215560	30220089	+
ENSG00000207449.1	2.62581	-1.59198	0.46522	-3.42198	0.000621657	0.0335306	RNU6-19P	chr15	65553081	65553187	-
ENSG00000268316.1	4.93446	-1.47726	0.431745	-3.4216	0.000622529	0.0335349	AC006272.2	chr19	51839771	51840945	-
ENSG00000132259.11	5.09159	-1.22105	0.356932	-3.42096	0.000624003	0.0335715	CNGA4	chr11	6234765	6244429	+
ENSG00000281657.1	3.13513	-1.6823	0.491848	-3.42037	0.000625356	0.0336015	LINC00976	chr8	128904773	128966001	-
ENSG00000262213.1	2.15022	-1.89997	0.555586	-3.41976	0.000626766	0.0336346	AC144836.1	chr17	1241939	1254000	-
ENSG00000117115.11	257.184	1.47132	0.430401	3.41848	0.000629729	0.0336697	PADI2	chr1	17066761	17119435	-
ENSG00000225934.2	2.24824	-1.40682	0.411485	-3.41889	0.000628765	0.0336697	RP4-566D2.1	chr1	227598424	227599094	-
ENSG00000270986.1	4.64645	-1.68778	0.493728	-3.41844	0.000629809	0.0336697	RP11-123C21.2	chr15	58672296	58672933	+
ENSG00000256310.1	2.04544	-2.07552	0.607319	-3.41751	0.000631963	0.0337422	NDUFA5P6	chr12	126524248	126524626	+
ENSG00000133124.11	26.9406	3.77995	1.10629	3.41679	0.000633653	0.0337472	IRS4	chrX	108732482	108736409	-
ENSG00000178021.10	4.75717	-1.47396	0.431384	-3.41682	0.000633568	0.0337472	TSPYL6	chr2	54253184	54256272	-
ENSG00000162951.9	97.4914	2.29381	0.671589	3.4155	0.000636648	0.0338294	LRRTM1	chr2	80288351	80304749	-
ENSG00000232846.1	1.8982	-2.05462	0.601568	-3.41544	0.000636796	0.0338294	SLC25A6P3	chr1	51709062	51709940	+
ENSG00000144554.9	882.225	0.479993	0.140567	3.41469	0.000638553	0.0338802	FANCD2	chr3	10026414	10101930	+
ENSG00000116213.14	749.943	0.423615	0.124089	3.41379	0.000640655	0.0339407	WRAP73	chr1	3630767	3652761	-
ENSG00000244346.1	11.9977	-1.26263	0.369927	-3.41318	0.000642102	0.0339407	RP11-531F16.3	chr3	182950783	182956307	-
ENSG00000277644.1	47.5675	-1.98996	0.582977	-3.41345	0.000641456	0.0339407	FP236383.12	chr21	8445223	8445271	+
ENSG00000188257.9	19.1962	-1.97115	0.577943	-3.41062	0.000648148	0.0341323	PLA2G2A	chr1	19975431	19980416	-
ENSG00000201574.1	1.13126	-2.51975	0.738689	-3.41111	0.000646981	0.0341323	RNU1-93P	chr2	231133462	231133630	+
ENSG00000234312.1	0.842016	-2.54801	0.747025	-3.41088	0.000647532	0.0341323	SAPCD2P4	chr7	63113635	63114805	-
ENSG00000122025.13	14.9106	-1.37839	0.404201	-3.41016	0.000649256	0.0341481	FLT3	chr13	28003274	28100592	-
ENSG00000134812.6	4.0728	-1.58025	0.463493	-3.40943	0.000650982	0.0341963	GIF	chr11	59829268	59845501	-
ENSG00000165805.8	4.65337	-1.36018	0.399018	-3.40882	0.000652451	0.034231	C12orf50	chr12	87980035	88034037	-
ENSG00000229154.1	3.65665	-2.2833	0.670052	-3.40764	0.000655263	0.0342934	KCNQ5-AS1	chr6	73134803	73143514	-
ENSG00000265494.1	11.9341	-1.44093	0.422832	-3.4078	0.00065489	0.0342934	RP11-131K5.2	chr17	13909231	13911212	+
ENSG00000172478.16	1.92232	-2.01759	0.59231	-3.4063	0.000658487	0.0344196	C2orf54	chr2	240886048	240896889	-
ENSG00000278022.1	2.49423	-2.08377	0.612047	-3.40459	0.000662629	0.0345933	RP11-35O15.2	chr15	98660210	98660668	+
ENSG00000253607.1	4.52936	-1.13776	0.334245	-3.40397	0.000664146	0.0346298	RP11-557C18.3	chr8	123002560	123030751	+
ENSG00000261544.1	4.48086	-1.47075	0.432222	-3.40277	0.000667063	0.0347184	RP11-16E23.3	chr15	65766460	65767398	-
ENSG00000268750.5	16.6777	0.806847	0.237127	3.4026	0.000667487	0.0347184	CTD-2583A14.10	chr19	57819719	57858941	+
ENSG00000271088.1	1.15773	-3.04724	0.895654	-3.40225	0.000668346	0.0347203	RP11-497J7.4	chrX	35741600	35744582	+
ENSG00000243508.1	4.62152	-1.71921	0.505437	-3.40143	0.000670336	0.0347383	RP11-775J23.2	chr3	125344085	125344797	-
ENSG00000281439.1	3.22461	-1.41468	0.415868	-3.40175	0.000669561	0.0347383	Metazoa_SRP	chr8	124838058	124838331	+
ENSG00000218698.1	0.969898	-1.85407	0.545354	-3.39976	0.000674461	0.0348714	ST13P16	chr6	87444395	87445175	-
ENSG00000223341.1	1.31567	-3.05016	0.897357	-3.39905	0.000676202	0.0348714	RN7SKP3	chr13	45060729	45061086	+
ENSG00000258346.1	2.16286	-2.29922	0.676387	-3.39927	0.000675667	0.0348714	RP11-148B3.2	chr12	116368764	116389471	+
ENSG00000280355.1	17.9495	0.85877	0.252631	3.3993	0.000675578	0.0348714	RP11-119F19.5	chr10	79681973	79684094	-
ENSG00000110887.6	3.95681	-1.35036	0.397659	-3.39577	0.000684367	0.0352081	DAO	chr12	108858932	108901043	+
ENSG00000183434.9	6.34279	-1.52512	0.449127	-3.39575	0.000684413	0.0352081	TFDP3	chrX	133216669	133218348	-
ENSG00000238061.2	4.36493	-1.4139	0.416415	-3.39542	0.000685229	0.0352081	RP4-635A23.4	chr1	185280844	185281816	+
ENSG00000157653.10	32.741	-0.640827	0.188775	-3.39466	0.000687142	0.0352548	C9orf43	chr9	113410054	113429684	+
ENSG00000258760.1	2.38676	-1.8757	0.552587	-3.39439	0.000687805	0.0352548	CTD-2509G16.5	chr14	65236480	65318790	-
ENSG00000278829.1	2.54389	-1.35978	0.400863	-3.39213	0.000693526	0.035505	RP11-358B23.7	chr17	42272069	42275571	-
ENSG00000171564.10	2.75632	-2.45972	0.725296	-3.39134	0.000695526	0.0355643	FGB	chr4	154562956	154571086	+
ENSG00000215296.8	3.45342	-2.50421	0.738537	-3.39077	0.000696963	0.0355948	TMCO5B	chr15	33235552	33247621	-
ENSG00000150907.6	748.464	-0.600006	0.176987	-3.39011	0.000698635	0.0356371	FOXO1	chr13	40555667	40666597	-
ENSG00000230046.1	1.7515	-1.97908	0.583921	-3.3893	0.000700704	0.0356845	BIRC6-AS1	chr2	32377631	32379599	-
ENSG00000280262.1	1.44438	-2.75114	0.811762	-3.38909	0.000701252	0.0356845	RP11-542P2.2	chr4	140498402	140501330	+
ENSG00000257985.1	1.58716	-2.10757	0.621938	-3.38872	0.000702208	0.0356902	RP1-228P16.4	chr12	48011304	48025469	+
ENSG00000233170.4	26.4868	0.764955	0.225825	3.38738	0.000705639	0.0358216	RP11-863K10.4	chr8	37747338	37748004	-
ENSG00000226837.2	1.00744	-2.65479	0.784156	-3.38553	0.000710408	0.035941	HMGB1P32	chrX	98422138	98422809	+
ENSG00000230651.6	1.62145	-2.15907	0.637744	-3.38548	0.000710541	0.035941	RGPD4-AS1	chr2	107823063	107826891	-
ENSG00000239571.1	1.18057	-3.09241	0.913336	-3.38584	0.000709603	0.035941	IGKV2D-30	chr2	89936859	89937679	+
ENSG00000279593.1	2.03855	-2.36735	0.699512	-3.38428	0.000713647	0.0360549	RP11-131H24.5	chr14	93895762	93897759	+
ENSG00000242866.8	6.17736	-1.49179	0.441149	-3.38159	0.000720678	0.0363667	STRC	chr15	43599398	43618800	-
ENSG00000205174.4	2.79881	-2.01899	0.597466	-3.37926	0.000726807	0.0366323	C7orf66	chr7	108883975	108884587	-
ENSG00000122176.10	4762.82	1.42199	0.420867	3.37871	0.000728259	0.0366618	FMOD	chr1	203340628	203351489	-
ENSG00000125997.5	6.31246	-1.20313	0.35637	-3.37606	0.000735306	0.0369725	BPIFB9P	chr20	33347720	33354444	+
ENSG00000173769.4	2.81971	-1.59609	0.472924	-3.37494	0.000738318	0.0370799	TOPAZ1	chr3	44241886	44332098	+
ENSG00000233406.5	54.0124	-0.682078	0.202218	-3.37298	0.000743603	0.0372127	RP11-296A18.5	chr1	51250603	51251472	-
ENSG00000235142.6	3.55951	-1.75233	0.519474	-3.37327	0.000742799	0.0372127	RP1-60O19.1	chr6	106717452	106787541	-
ENSG00000273472.1	40.5057	-0.784316	0.232522	-3.37308	0.00074333	0.0372127	RP11-102N12.3	chr4	140756528	140757921	+
ENSG00000172724.10	13.3833	-1.752	0.519629	-3.37163	0.000747236	0.0373503	CCL19	chr9	34689567	34691277	-
ENSG00000214003.2	4.80661	-1.18627	0.351973	-3.37035	0.000750733	0.0374808	ATP5F1P3	chr7	152749079	152749735	+
ENSG00000155592.14	372.997	0.45507	0.135049	3.36967	0.000752596	0.0375295	ZKSCAN2	chr16	25236001	25257931	-
ENSG00000281892.1	3.16538	1.54376	0.458209	3.36913	0.000754066	0.0375585	Metazoa_SRP	chr9	128314614	128314876	-
ENSG00000253660.1	2.66385	-2.04433	0.607012	-3.36785	0.000757564	0.0376884	CTC-353G13.1	chr5	167937717	167953469	-
ENSG00000171847.9	48.759	0.969246	0.287893	3.36668	0.000760779	0.0377724	FAM90A1	chr12	8221260	8227618	-
ENSG00000186526.11	3.19183	-1.70669	0.506948	-3.36659	0.00076104	0.0377724	CYP4F8	chr19	15615218	15630638	+
ENSG00000280409.1	2.27848	-2.14203	0.636796	-3.36376	0.000768887	0.0381171	LINC01101	chr2	120464335	120466218	-
ENSG00000022556.14	47.5813	-1.2806	0.380773	-3.36316	0.000770571	0.0381559	NLRP2	chr19	54953130	55001142	+
ENSG00000181733.2	1.48858	-2.45666	0.730891	-3.36119	0.00077607	0.0382061	OR2Z1	chr19	8730954	8732009	+
ENSG00000204252.11	516.236	-0.920059	0.273659	-3.36206	0.000773628	0.0382061	HLA-DOA	chr6	33004178	33009612	-
ENSG00000204396.9	34.0692	1.0614	0.315859	3.36035	0.000778438	0.0382061	VWA7	chr6	31765590	31777294	-
ENSG00000244668.1	6.69921	0.849582	0.252854	3.35998	0.00077949	0.0382061	SNRPCP3	chr3	150719997	150720836	-
ENSG00000252316.1	8.7873	-2.02832	0.603598	-3.36038	0.000778366	0.0382061	RNY4	chr7	148963315	148963410	+
ENSG00000254377.4	21.08	2.68884	0.799912	3.36142	0.000775421	0.0382061	MIR124-2HG	chr8	64373328	64383787	+
ENSG00000268336.1	1.90596	-1.99371	0.59314	-3.36128	0.000775829	0.0382061	SIGLEC20P	chr19	51184905	51190809	+
ENSG00000277946.1	1.11927	-2.30311	0.685229	-3.36108	0.000776372	0.0382061	Metazoa_SRP	chr7	97998325	97998622	+
ENSG00000279840.1	1.3646	-2.13275	0.634767	-3.3599	0.000779716	0.0382061	RP1-228P16.9	chr12	47960497	47963469	-
ENSG00000147697.7	22.0332	-1.25687	0.374175	-3.35903	0.000782166	0.0382318	GSDMC	chr8	129748196	129786888	-
ENSG00000231389.6	5250.56	-0.968678	0.28839	-3.35892	0.000782479	0.0382318	HLA-DPA1	chr6	33064569	33080775	-
ENSG00000280074.1	2.94616	-1.78456	0.531316	-3.35875	0.000782953	0.0382318	AF001548.4	chr16	15745605	15747573	-
ENSG00000234319.1	1.26748	-2.61588	0.779133	-3.35742	0.000786729	0.0383719	RPS12P2	chr10	80215851	80216119	-
ENSG00000197376.2	3.36065	-1.73309	0.516687	-3.35423	0.000795854	0.0387722	OR8S1	chr12	48507354	48529897	+
ENSG00000228709.1	77.0314	1.72568	0.514591	3.3535	0.00079796	0.0388301	AP001065.15	chr21	44485577	44490288	+
ENSG00000213239.3	7.33039	-0.938361	0.279883	-3.35269	0.000800306	0.0388995	NPM1P32	chr2	121708512	121709115	-
ENSG00000092969.10	867.2	0.936435	0.279428	3.35126	0.00080444	0.0389767	TGFB2	chr1	218346235	218444619	+
ENSG00000256061.6	34.4306	-0.844712	0.252064	-3.35119	0.000804661	0.0389767	DYX1C1	chr15	55410525	55508234	-
ENSG00000265097.1	1.85383	-2.58493	0.771246	-3.35162	0.000803394	0.0389767	RBM22P1	chr18	27418884	27420435	-
ENSG00000258272.1	1.53982	-2.23793	0.668039	-3.35	0.000808127	0.0390551	RP11-510I5.4	chr12	96422326	96485442	-
ENSG00000279847.2	1.64133	-3.21891	0.960826	-3.35015	0.000807672	0.0390551	C8orf87	chr8	93134095	93166850	-
ENSG00000128610.10	17.5383	2.42327	0.723516	3.3493	0.000810171	0.0390646	FEZF1	chr7	122301394	122310691	-
ENSG00000144230.15	12.2154	1.3188	0.393743	3.34939	0.000809904	0.0390646	GPR17	chr2	127645864	127652639	+
ENSG00000230067.3	18.7916	-0.729929	0.218081	-3.34706	0.000816742	0.0392027	HSPD1P6	chr3	36767117	36784167	-
ENSG00000241678.1	2.69414	-1.27987	0.382366	-3.34725	0.00081618	0.0392027	RP11-732A19.1	chr11	6685891	6686369	-
ENSG00000259262.1	1.5146	-2.10694	0.629409	-3.3475	0.000815444	0.0392027	NDUFA3P4	chr15	90385814	90386063	+
ENSG00000267221.1	12.5548	1.05092	0.313935	3.34757	0.000815246	0.0392027	CTD-2132N18.2	chr17	42040713	42043117	-
ENSG00000136267.12	16.5108	-1.78253	0.53263	-3.34666	0.000817929	0.0392151	DGKB	chr7	14145049	14974777	-
ENSG00000239899.3	35.9574	-0.917815	0.274283	-3.34624	0.000819166	0.03923	RN7SL674P	chr2	11584773	11585047	+
ENSG00000200737.1	2.97775	1.32319	0.395467	3.34588	0.000820213	0.0392357	Y_RNA	chr10	97421195	97421307	-
ENSG00000226564.1	153.653	-0.67096	0.200647	-3.34398	0.000825863	0.0394613	FTH1P20	chr2	180872867	180873414	-
ENSG00000110448.9	52.495	-1.12917	0.337707	-3.34363	0.000826893	0.0394659	CD5	chr11	61102395	61127852	+
ENSG00000112936.17	44.354	-1.59488	0.477138	-3.3426	0.000829979	0.039524	C7	chr5	40909252	40982939	+
ENSG00000173809.14	17.839	-1.10744	0.331305	-3.34266	0.000829809	0.039524	TDRD12	chr19	32719753	32829580	+
ENSG00000182866.15	100.038	-1.08522	0.324737	-3.34186	0.000832202	0.0395853	LCK	chr1	32251239	32286165	+
ENSG00000146858.7	513.698	0.624907	0.187054	3.34079	0.000835409	0.0396932	ZC3HAV1L	chr7	139025706	139036029	-
ENSG00000278484.1	5.10396	2.1376	0.640085	3.33956	0.000839099	0.0397791	RP11-95I16.6	chr10	120984966	120985596	-
ENSG00000280387.1	4.24618	-1.23338	0.369298	-3.33981	0.000838348	0.0397791	RP5-1153D9.5	chr20	56522252	56523499	+
ENSG00000168447.9	11.4689	-1.56462	0.468667	-3.33844	0.000842504	0.0398958	SCNN1B	chr16	23278231	23381299	+
ENSG00000151360.8	3.42277	-1.48402	0.444781	-3.33652	0.000848335	0.040127	ALLC	chr2	3658195	3702671	+
ENSG00000211794.3	1.65855	-1.9732	0.591582	-3.33546	0.000851591	0.040236	TRAV12-3	chr14	21965451	21966061	+
ENSG00000201896.1	1.48625	-2.1976	0.659257	-3.33346	0.000857736	0.040391	RN7SKP153	chr8	119711830	119712145	-
ENSG00000254456.4	3.04361	-2.27425	0.6822	-3.3337	0.000857	0.040391	RP11-405K6.1	chr11	25734770	25781758	+
ENSG00000276294.1	1.2609	-2.63309	0.789898	-3.33346	0.000857727	0.040391	CTC-575C13.3	chr19	20330121	20331517	+
ENSG00000217643.1	5.77575	-0.896633	0.269027	-3.33287	0.000859538	0.0404308	PTGES3P2	chr2	25822469	25822950	+
ENSG00000249618.4	2.51104	-2.20144	0.660686	-3.33206	0.000862063	0.0405045	RP11-422J15.1	chr4	129771659	129955368	+
ENSG00000248307.4	2.0332	-2.62382	0.787913	-3.33009	0.000868188	0.040747	LINC00616	chr4	138027422	138130709	-
ENSG00000123561.13	1.25283	-3.75781	1.12862	-3.32955	0.000869855	0.0407765	SERPINA7	chrX	106032442	106038738	-
ENSG00000234756.1	1.07048	-2.04264	0.613539	-3.32927	0.000870744	0.0407765	RP11-120C12.3	chr10	62289521	62304033	+
ENSG00000227260.1	1.44498	-2.24993	0.676107	-3.32777	0.000875451	0.0409516	AC116035.1	chr3	30524745	30527185	+
ENSG00000259119.1	3.0476	-1.99639	0.600061	-3.32699	0.000877902	0.0410208	RP11-1127D7.1	chr14	98925137	98927805	-
ENSG00000126001.14	1667.49	0.38086	0.114491	3.32655	0.000879268	0.0410393	CEP250	chr20	35455164	35519280	+
ENSG00000225371.1	1.63404	-1.8248	0.549023	-3.32373	0.000888226	0.041326	CICP8	chr7	56362458	56365270	+
ENSG00000234859.4	1.99663	-2.01464	0.606144	-3.32369	0.000888343	0.041326	AC003958.2	chr17	41402416	41425049	+
ENSG00000277938.1	40.9343	1.13235	0.340652	3.32408	0.000887104	0.041326	RP5-965G21.3	chr20	25229150	25231933	+
ENSG00000256315.1	1.68683	-1.63792	0.493092	-3.32173	0.000894627	0.0415726	AP000462.1	chr11	115396756	115397658	+
ENSG00000236776.1	1.73997	-1.7633	0.530979	-3.32085	0.000897453	0.0416152	RPL21P23	chr1	56538452	56538911	+
ENSG00000259395.1	2.3798	-2.87732	0.866446	-3.32083	0.000897511	0.0416152	RP11-475A13.2	chr15	36341739	36344166	+
ENSG00000214533.3	1.20633	-2.50925	0.755697	-3.32044	0.00089876	0.0416274	KRT18P33	chr2	65666695	65667737	+
ENSG00000175538.9	559.172	-0.616517	0.185764	-3.31881	0.000904011	0.0417335	KCNE3	chr11	74454841	74467729	-
ENSG00000179008.7	41.1737	1.37751	0.415018	3.31916	0.00090289	0.0417335	C14orf39	chr14	60396469	60515543	-
ENSG00000273199.1	18.5476	-0.859929	0.259092	-3.31901	0.000903358	0.0417335	AP000692.10	chr21	36319792	36320670	-
ENSG00000255750.4	1.54272	-2.14783	0.647434	-3.31746	0.000908415	0.0418911	RP11-283G6.5	chr12	26230819	26319720	-
ENSG00000105376.4	168.109	1.25304	0.377904	3.31577	0.000913894	0.0420876	ICAM5	chr19	10289981	10296778	+
ENSG00000213453.3	72.6957	-0.658213	0.198528	-3.31547	0.00091488	0.0420876	FTH1P3	chr2	27392784	27393367	-
ENSG00000215606.4	1.47497	-2.25477	0.68016	-3.31506	0.000916244	0.0420876	KRT18P35	chr3	141470634	141471902	-
ENSG00000276644.3	146.838	1.05872	0.319379	3.31493	0.000916657	0.0420876	DACH1	chr13	71437966	71867192	-
ENSG00000125780.11	19.8286	-1.28769	0.388733	-3.31253	0.000924573	0.042405	TGM3	chr20	2296001	2341078	+
ENSG00000238266.1	2.1283	-1.81666	0.548592	-3.3115	0.000927979	0.0425151	LINC00707	chr10	6779598	6842906	+
ENSG00000115844.9	277.964	-1.18023	0.356523	-3.31039	0.000931655	0.0426001	DLX2	chr2	172099439	172102900	-
ENSG00000255345.1	1.72656	-2.08954	0.631216	-3.31033	0.000931849	0.0426001	CTD-2337I7.1	chr11	79092848	79098003	+
ENSG00000177853.13	647.904	0.442871	0.133812	3.30966	0.000934108	0.0426295	ZNF518A	chr10	96129715	96205288	+
ENSG00000228809.2	2.38458	-1.58247	0.478155	-3.30954	0.000934509	0.0426295	RP4-705D16.3	chr20	16714844	16730948	-
ENSG00000255299.4	1.09871	-2.00753	0.606957	-3.30752	0.000941251	0.0428908	RP11-655C2.3	chr11	58497888	58505758	-
ENSG00000113525.8	2.07986	-2.20131	0.665827	-3.30613	0.000945947	0.0430584	IL5	chr5	132541444	132556838	-
ENSG00000228477.1	83.8281	-0.728461	0.220369	-3.30563	0.000947619	0.0430881	RP3-342P20.2	chr1	39962680	39963404	+
ENSG00000264148.1	11.8801	-0.771162	0.23331	-3.30531	0.000948701	0.043091	RP11-848P1.7	chr17	31008154	31008319	-
ENSG00000189099.10	10.0114	-1.34111	0.40598	-3.3034	0.000955205	0.0432934	PRSS48	chr4	151277171	151291453	+
ENSG00000277099.1	1.68672	-2.98536	0.903665	-3.30361	0.000954479	0.0432934	RP11-323D18.5	chr1	242060490	242062595	-
ENSG00000122778.8	820.368	0.727692	0.220378	3.30202	0.000959901	0.0433905	KIAA1549	chr7	138831381	138981318	-
ENSG00000136048.12	541.315	-0.531672	0.161036	-3.30157	0.000961452	0.0433905	DRAM1	chr12	101877351	102012130	+
ENSG00000203644.3	156.296	-0.647512	0.196106	-3.30184	0.000960512	0.0433905	RP11-332M2.1	chr3	129847048	129847957	-
ENSG00000235042.1	1.18147	-2.76523	0.837512	-3.30171	0.000960957	0.0433905	AC098820.2	chr2	216385288	216412696	-
ENSG00000269138.1	1.51064	-2.83341	0.858313	-3.30114	0.000962934	0.0434111	ZNF209P	chr19	22463922	22473036	+
ENSG00000215458.7	43.7105	0.851799	0.258139	3.29977	0.000967635	0.0435765	AATBC	chr21	43805758	43812567	-
ENSG00000107338.9	330.227	-0.634217	0.192271	-3.29856	0.000971817	0.0436255	SHB	chr9	37919134	38069211	-
ENSG00000125820.5	39.7134	2.01223	0.609928	3.29912	0.000969874	0.0436255	NKX2-2	chr20	21511010	21514026	-
ENSG00000130167.12	3.19559	-1.25157	0.379413	-3.29869	0.00097136	0.0436255	TSPAN16	chr19	11296139	11326996	+
ENSG00000198590.10	16.5426	-0.798203	0.242055	-3.29762	0.000975088	0.0437259	C3orf35	chr3	37386269	37435497	+
ENSG00000224977.1	2.65862	-1.51578	0.460012	-3.2951	0.000983866	0.0440505	RP11-160H22.3	chr1	174022509	174022985	+
ENSG00000225300.1	3.94549	-1.34122	0.407055	-3.29495	0.000984409	0.0440505	RP11-1086F11.1	chr1	246605873	246608102	+
ENSG00000228401.4	7.325	-1.01935	0.309426	-3.29433	0.000986566	0.0441004	RP11-251M1.1	chr9	136648610	136660421	-
ENSG00000075340.21	182.918	1.70827	0.51874	3.29311	0.000990855	0.0441986	ADD2	chr2	70607618	70768225	-
ENSG00000224136.1	1.11201	-1.92662	0.585042	-3.29313	0.000990798	0.0441986	AC007568.1	chr7	117882859	117883675	+
ENSG00000183663.6	1.85348	-1.76022	0.535096	-3.28953	0.00100355	0.0447176	RP11-44N17.1	chr8	96068729	96069681	-
ENSG00000120160.9	3.24684	-1.61754	0.491841	-3.28874	0.00100636	0.0447592	EQTN	chr9	27284659	27297139	-
ENSG00000258135.4	1.2399	-2.15331	0.654766	-3.28868	0.0010066	0.0447592	RP11-70F11.11	chr12	49908882	49911863	-
ENSG00000130558.17	600.166	1.4052	0.427481	3.28717	0.00101198	0.0448932	OLFM1	chr9	135075243	135121179	+
ENSG00000143590.12	199.668	0.699273	0.212774	3.28646	0.00101454	0.0448932	EFNA3	chr1	155078872	155087538	+
ENSG00000216863.8	5.88585	-1.31662	0.400525	-3.28722	0.0010118	0.0448932	LY86-AS1	chr6	6346465	6622771	-
ENSG00000234406.1	0.988997	-2.67831	0.814911	-3.28663	0.00101396	0.0448932	AC004129.7	chr7	25185623	25188724	+
ENSG00000279927.1	4.2626	-1.19215	0.362757	-3.28636	0.00101492	0.0448932	CTA-212A2.4	chr22	36066533	36070110	+
ENSG00000181786.4	1.13801	-2.24577	0.683658	-3.28493	0.00102007	0.0449935	ACTL9	chr19	8697397	8698822	-
ENSG00000257173.1	1.60102	-1.72172	0.524185	-3.28457	0.00102138	0.0449935	RP11-297L6.2	chr12	38078529	38078999	-
ENSG00000260264.1	1.86546	-3.33072	1.01412	-3.28433	0.00102224	0.0449935	AC004125.3	chr16	24236104	24252863	+
ENSG00000274209.3	2.06804	-1.81071	0.551317	-3.28433	0.00102225	0.0449935	ANTXRL	chr10	46286345	46330207	+
ENSG00000279204.1	149.877	-0.995445	0.303096	-3.28426	0.00102251	0.0449935	RP11-175K6.2	chr5	159106380	159108617	+
ENSG00000226196.1	1.75754	-2.34238	0.713475	-3.28306	0.00102685	0.0451378	GAPDHP75	chr1	189132350	189133292	-
ENSG00000164855.14	117.665	1.51703	0.462317	3.28136	0.00103308	0.0453644	TMEM184A	chr7	1542235	1560821	-
ENSG00000203878.10	1.51632	-2.20184	0.671232	-3.2803	0.00103696	0.0454877	CHIAP2	chr1	111280059	111286116	+
ENSG00000230711.2	3.61165	-1.43625	0.438034	-3.27885	0.00104231	0.0456746	CTAGE13P	chr6	168286905	168289350	-
ENSG00000253111.1	3.70714	-2.24539	0.684997	-3.27795	0.00104563	0.0457728	RP11-136O12.2	chr8	125466939	125541373	+
ENSG00000164241.12	163.18	-0.783414	0.239071	-3.27691	0.0010495	0.0458947	C5orf63	chr5	127042558	127073492	-
ENSG00000231518.1	2.38714	-1.96005	0.598238	-3.27637	0.00105149	0.0459342	RP11-327L3.3	chr9	35930012	35937151	+
ENSG00000139233.5	1299.78	-0.464288	0.141721	-3.27608	0.0010526	0.0459355	LLPH	chr12	66116555	66130768	-
ENSG00000225657.2	2.66658	-2.65221	0.809908	-3.2747	0.00105773	0.0461114	RP5-843L14.1	chr20	56577563	56598621	+
ENSG00000270157.1	63.66	-0.719373	0.219726	-3.27396	0.00106051	0.0461853	RP5-894A10.6	chr7	141662922	141663846	-
ENSG00000239774.1	3.15559	-1.64677	0.503224	-3.27244	0.00106623	0.0463761	RP11-496B10.3	chr3	180566718	180601935	-
ENSG00000259750.1	6.36501	-1.12467	0.343704	-3.27221	0.00106709	0.0463761	RP11-356M20.2	chr15	59401221	59402004	-
ENSG00000235263.1	1.15894	-2.02205	0.618001	-3.27192	0.00106821	0.0463774	RP13-392I16.1	chr1	9501092	9503471	-
ENSG00000267922.1	4.52855	-2.1358	0.652904	-3.27124	0.00107077	0.0464407	AC007193.6	chr19	46101122	46196218	+
ENSG00000257023.1	1.53022	-1.47729	0.451706	-3.27047	0.0010737	0.0465202	RP11-268P4.4	chr12	22609228	22625015	-
ENSG00000224679.1	4.5575	2.91205	0.890602	3.26976	0.0010764	0.0465893	MED15P4	chr2	131535187	131536988	-
ENSG00000170820.10	6.4912	-2.0096	0.614951	-3.26791	0.00108346	0.0468468	FSHR	chr2	48962157	49154537	-
ENSG00000137409.17	10427	-0.513135	0.157172	-3.2648	0.00109541	0.0471707	MTCH1	chr6	36968141	36986298	-
ENSG00000197251.3	4.89188	-1.76335	0.540049	-3.26517	0.00109397	0.0471707	LINC00336	chr6	33586106	33593338	-
ENSG00000227834.1	1.27985	-2.3767	0.727879	-3.26524	0.00109373	0.0471707	AP003385.2	chr11	67651576	67653404	-
ENSG00000261863.1	2.41455	-2.06059	0.631102	-3.26507	0.00109437	0.0471707	RP11-141J13.5	chr17	4610449	4617650	+
ENSG00000229919.3	2.51795	-1.67546	0.513601	-3.26218	0.00110559	0.0475605	TCEB1P3	chr10	10174230	10174577	+
ENSG00000232463.1	2.93805	-1.11825	0.342923	-3.26094	0.00111042	0.0477199	RP11-195C7.2	chr1	176231200	176231830	-
ENSG00000276593.1	2.87882	-0.981162	0.300961	-3.2601	0.00111372	0.047813	RP11-295H24.5	chr15	49353485	49354034	+
ENSG00000213701.4	6.19433	-1.14688	0.351938	-3.25877	0.00111896	0.0478923	SETP22	chr5	97056402	97057358	-
ENSG00000260161.1	1.41219	-2.85219	0.875121	-3.2592	0.00111728	0.0478923	CTD-2588J6.1	chr16	82120638	82121769	-
ENSG00000267034.1	49.2645	1.44515	0.443451	3.25888	0.00111853	0.0478923	RP11-384O8.1	chr2	222317242	222318653	-
ENSG00000238755.3	6.79407	-1.07545	0.330055	-3.25839	0.00112045	0.0479076	RP11-23D24.2	chr3	153384934	153980186	-
ENSG00000230056.1	1.33527	-1.95151	0.599069	-3.25757	0.00112372	0.0479989	DDX6P1	chr6	29329626	29331061	-
ENSG00000203943.7	28.5757	0.933756	0.286676	3.25719	0.00112522	0.0480145	SAMD13	chr1	84298366	84389957	+
ENSG00000162992.3	2.31831	-1.96203	0.602494	-3.25652	0.00112788	0.048031	NEUROD1	chr2	181673088	181680876	-
ENSG00000279818.1	5.40878	-1.82624	0.560795	-3.25652	0.00112786	0.048031	CTC-774J1.1	chr11	115731942	115734742	-
ENSG00000229359.2	2.52534	-1.39847	0.429495	-3.25609	0.00112958	0.0480551	PIN1P1	chr1	69919322	69920317	+
ENSG00000131746.11	4.95437	-1.21241	0.372528	-3.25455	0.00113573	0.0482678	TNS4	chr17	40475828	40501597	-
ENSG00000223640.1	1.45695	-1.75218	0.53866	-3.25285	0.00114256	0.0485093	RPL30P3	chr2	9081395	9081727	-
ENSG00000135697.8	5.4036	-1.32781	0.408315	-3.25192	0.00114627	0.0485218	BCO1	chr16	81238448	81291142	+
ENSG00000164463.11	678.508	-0.415507	0.127763	-3.25217	0.00114528	0.0485218	CREBRF	chr5	173056352	173139284	+
ENSG00000279985.1	4.42657	-1.77906	0.54708	-3.25192	0.00114629	0.0485218	CTC-436P18.4	chr5	61114432	61116753	-
ENSG00000183770.5	49.7613	1.56288	0.480667	3.25149	0.00114802	0.0485465	FOXL2	chr3	138944224	138947140	-
ENSG00000183888.4	2.83158	-1.66774	0.513242	-3.24943	0.00115636	0.04885	C1orf64	chr1	16004236	16008807	+
ENSG00000105388.13	2.17821	-2.10677	0.648744	-3.24746	0.00116441	0.0488971	CEACAM5	chr19	41576273	41729798	+
ENSG00000163393.11	449.783	-0.703452	0.216565	-3.24823	0.00116126	0.0488971	SLC22A15	chr1	115976498	116070054	+
ENSG00000167004.11	25676.5	-0.437972	0.134836	-3.24818	0.00116146	0.0488971	PDIA3	chr15	43746392	43773279	+
ENSG00000219430.2	1.56596	-2.21737	0.682751	-3.24769	0.00116345	0.0488971	MBL3P	chr10	79582298	79584877	-
ENSG00000232223.1	1.31178	-2.3054	0.709674	-3.24853	0.00116001	0.0488971	CNN2P10	chr1	166796266	166797183	+
ENSG00000234884.1	1.84147	-1.71183	0.527082	-3.24775	0.00116322	0.0488971	CTA-407F11.8	chr22	25561117	25564462	-
ENSG00000253942.1	1.92701	-2.07128	0.637928	-3.24689	0.00116672	0.0489343	KB-1410C5.1	chr8	101223941	101224573	-
ENSG00000258080.1	0.975438	-2.38257	0.733849	-3.24668	0.00116761	0.0489343	ARHGAP42P4	chr14	19688261	19691194	+
ENSG00000215612.6	7.9685	2.50698	0.772383	3.24577	0.00117135	0.0490423	HMX1	chr4	8846076	8871817	-
ENSG00000279796.1	1.93217	-2.03845	0.628136	-3.24524	0.00117352	0.0490847	RP11-317F20.3	chr10	114424445	114427398	-
ENSG00000131899.9	4891.25	0.739057	0.227891	3.24303	0.00118265	0.0494179	LLGL1	chr17	18225587	18244875	+
ENSG00000241570.7	8.80498	-1.44455	0.445743	-3.24076	0.00119212	0.0497643	PAQR9-AS1	chr3	142960650	143001559	+
ENSG00000232296.1	1.33162	-2.62786	0.81108	-3.23995	0.0011955	0.0498563	RP11-510N19.2	chr1	202028606	202028692	+
ENSG00000251292.1	0.883038	-2.86108	0.883196	-3.23946	0.00119757	0.0498934	ERVH-1	chr4	23723262	23733579	-
ENSG00000235805.1	2.59682	-1.50307	0.46403	-3.23917	0.00119877	0.0498942	SOCS5P3	chr3	44709311	44710886	-
ENSG00000156958.13	529.741	-0.543943	0.167963	-3.23847	0.00120172	0.049937	GALK2	chr15	49155656	49367869	+
ENSG00000224504.2	1.62948	-2.63819	0.814667	-3.23837	0.00120216	0.049937	RP11-475D12.2	chr10	85432863	85448961	+

## Sheet: Supp Table 2. Mouse gene exp
Supplemental Table 2. Mouse osteosarcoma gene expression in males compared to females, ranked by adjusted p-value (*indicates gene also found significant differentially expressed by sex in TARGET OS)
row	baseMean	log2FoldChange	lfcSE	stat	pvalue	padj	Chromosome.scaffold.name	Gene.name	Human.gene.name
ENSMUSG00000056673	141.736	4.62414	0.428171	10.7997	3.45177e-27	5.91668e-23	Y	Kdm5d*	KDM5D
ENSMUSG00000069045	428.305	4.43352	0.451056	9.82919	8.42911e-23	7.22417e-19	Y	Ddx3y*	DDX3Y
ENSMUSG00000068457	104.441	4.4005	0.452868	9.71698	2.55238e-22	1.45835e-18	Y	Uty*	UTY
ENSMUSG00000069049	285.415	4.39275	0.461558	9.51722	1.77872e-21	7.62228e-18	Y	Eif2s3y
ENSMUSG00000098078	150.963	-3.14602	0.370247	-8.49711	1.94377e-17	6.66363e-14	X	Gm26992
ENSMUSG00000037369	749.139	-0.612908	0.0902789	-6.78905	1.12875e-11	3.22464e-08	X	Kdm6a	KDM6A
ENSMUSG00000049515	33.6298	-2.37164	0.359816	-6.59126	4.36123e-11	1.06794e-07	1	Espnl	ESPNL
ENSMUSG00000030117	131.908	-1.54461	0.245146	-6.3008	2.96117e-10	6.34468e-07	6	Gdf3	GDF3
ENSMUSG00000003545	456.982	2.30751	0.368241	6.2663	3.69736e-10	7.04182e-07	7	Fosb*	FOSB
ENSMUSG00000068794	355.376	2.397	0.394653	6.07367	1.25018e-09	2.14293e-06	6	Col28a1	COL28A1
ENSMUSG00000025081	11.6688	3.19569	0.539159	5.92718	3.08183e-09	4.80234e-06	19	Tdrd1	TDRD1
ENSMUSG00000017204	5.0686	3.07701	0.533942	5.76282	8.2721e-09	1.09071e-05	11	Gsdma
ENSMUSG00000024427	571.564	1.11497	0.193115	5.77363	7.75801e-09	1.09071e-05	18	Spry4	SPRY4
ENSMUSG00000019987	146.198	2.41575	0.423463	5.70475	1.16515e-08	1.33146e-05	10	Arg1	ARG1
ENSMUSG00000051166	99.6722	1.5517	0.27154	5.71445	1.10062e-08	1.33146e-05	12	Eml5	EML5
ENSMUSG00000031226	676.317	-0.421655	0.074831	-5.63477	1.75294e-08	1.87795e-05	X	Pbdc1	PBDC1
ENSMUSG00000059586	627.877	1.16405	0.209372	5.55973	2.70188e-08	2.72429e-05	15	Nsmce2	NSMCE2
ENSMUSG00000029368	24.8279	2.98358	0.543808	5.48646	4.10072e-08	3.90503e-05	5	Alb	ALB
ENSMUSG00000054423	35.412	2.18299	0.401331	5.43937	5.34684e-08	4.82369e-05	14	Cadps
ENSMUSG00000025196	3.53031	2.11625	0.394583	5.36325	8.17384e-08	7.00539e-05	19	Cpn1	CPN1
ENSMUSG00000025196	3.53031	2.11625	0.394583	5.36325	8.17384e-08	7.00539e-05	19	Cpn1	CPN1
ENSMUSG00000041911	101.08	2.43502	0.463868	5.24938	1.52612e-07	0.000124568	2	Dlx1	DLX1
ENSMUSG00000041911	101.08	2.43502	0.463868	5.24938	1.52612e-07	0.000124568	2	Dlx1	DLX1
ENSMUSG00000021715	271.695	0.445963	0.0855481	5.21302	1.85795e-07	0.000138465	13	Cwc27	CWC27
ENSMUSG00000029378	12.6283	2.88068	0.552186	5.21685	1.81987e-07	0.000138465	5	Areg	AREG
ENSMUSG00000027273	21.9998	3.09196	0.599445	5.15804	2.49548e-07	0.000178229	2	Snap25	SNAP25
ENSMUSG00000035150	439.339	-0.425276	0.0835394	-5.09073	3.56693e-07	0.000244563	X	Eif2s3x	EIF2S3B
ENSMUSG00000035150	439.339	-0.425276	0.0835394	-5.09073	3.56693e-07	0.000244563	X	Eif2s3x	EIF2S3
ENSMUSG00000021731	422.091	0.428285	0.0850296	5.03689	4.73157e-07	0.000306415	13	Mrps30	MRPS30
ENSMUSG00000046711	666.397	1.42992	0.284104	5.03308	4.82656e-07	0.000306415	17	Hmga1	HMGA1
ENSMUSG00000035105	592.316	1.59404	0.317512	5.0204	5.15633e-07	0.000315659	12	Egln3	EGLN3
ENSMUSG00000018986	82.2719	-0.777797	0.15523	-5.0106	5.42603e-07	0.000320716
ENSMUSG00000023034	962.298	1.10948	0.221903	4.99986	5.73709e-07	0.000327798	15	Nr4a1	NR4A1
ENSMUSG00000035923	312.941	2.61987	0.526695	4.97416	6.55297e-07	0.000362337	10	Myf6	MYF6
ENSMUSG00000021598	669.32	0.442437	0.0891847	4.96091	7.01635e-07	0.000375835	13	Med10	MED10
ENSMUSG00000057963	312.16	0.825895	0.167246	4.9382	7.88455e-07	0.000409543	12	Itpk1	ITPK1
ENSMUSG00000050150	12.9918	-1.27667	0.260141	-4.9076	9.21981e-07	0.000464814	3	Slc9b1	SLC9B1
ENSMUSG00000036390	882.222	1.25399	0.256866	4.8819	1.05068e-06	0.000514563	6	Gadd45a	GADD45A
ENSMUSG00000036390	882.222	1.25399	0.256866	4.8819	1.05068e-06	0.000514563	6	Gadd45a	GADD45A
ENSMUSG00000006215	592.222	0.346614	0.0710944	4.8754	1.08586e-06	0.000517018	4	Zbtb17	ZBTB17
ENSMUSG00000021587	4.99691	1.86676	0.383758	4.86442	1.14791e-06	0.000531794	13	Pcsk1	PCSK1
ENSMUSG00000042379	223.026	1.2164	0.251634	4.834	1.33818e-06	0.000603626	13	Esm1	ESM1
ENSMUSG00000042379	223.026	1.2164	0.251634	4.834	1.33818e-06	0.000603626	13	Esm1	ESM1
ENSMUSG00000044071	19.8038	2.44986	0.512485	4.78035	1.74988e-06	0.000769096	10	Tafa2	TAFA2
ENSMUSG00000005625	2553.79	0.398082	0.0838966	4.74491	2.08597e-06	0.00089389	3	Psmd4	PSMD4
ENSMUSG00000024261	13.9395	2.11706	0.447721	4.72852	2.26164e-06	0.000940172	18	Syt4	SYT4
ENSMUSG00000045349	115.09	1.26681	0.26812	4.72478	2.30367e-06	0.000940172	4	Sh2d5	SH2D5
ENSMUSG00000008958	760.881	0.304698	0.0651879	4.67415	2.95171e-06	0.00105407	3	Vps72	VPS72
ENSMUSG00000019810	841.549	-0.487862	0.104354	-4.67505	2.93878e-06	0.00105407	10	Fuca2	FUCA2
ENSMUSG00000021250	1472.43	1.16378	0.248447	4.68424	2.81e-06	0.00105407	12	Fos	FOS
ENSMUSG00000028033	83.6662	1.81503	0.388021	4.67765	2.90178e-06	0.00105407	1	Kcnq5	KCNQ5
ENSMUSG00000033882	12.2646	2.32615	0.497223	4.67828	2.89288e-06	0.00105407	3	Rbm46	RBM46
ENSMUSG00000033882	12.2646	2.32615	0.497223	4.67828	2.89288e-06	0.00105407	3	Rbm46	RBM46
ENSMUSG00000045667	190.717	1.9635	0.418334	4.69361	2.68421e-06	0.00105407	11	Smtnl2	SMTNL2
ENSMUSG00000045667	190.717	1.9635	0.418334	4.69361	2.68421e-06	0.00105407	11	Smtnl2	SMTNL2
ENSMUSG00000052477	46.8729	-1.29191	0.277529	-4.65505	3.239e-06	0.00113306	1	C130026I21Rik
ENSMUSG00000035864	11.2937	1.81101	0.393558	4.60162	4.19213e-06	0.00143715	10	Syt1	SYT1
ENSMUSG00000047562	24.3566	1.62153	0.353927	4.58154	4.61561e-06	0.0015513	9	Mmp10
ENSMUSG00000085584	25.5488	-2.11422	0.463713	-4.55932	5.13191e-06	0.00169166	X	Rtl9	RTL9
ENSMUSG00000021477	8902.31	0.862418	0.189797	4.54391	5.52213e-06	0.00178594	13	Ctsl
ENSMUSG00000021477	8902.31	0.862418	0.189797	4.54391	5.52213e-06	0.00178594	13	Ctsl
ENSMUSG00000026475	625.224	1.16264	0.256091	4.53993	5.62735e-06	0.00178627	1	Rgs16	RGS16
ENSMUSG00000029658	6.85302	1.6049	0.356346	4.50376	6.67609e-06	0.00208063	5	Wdr95
ENSMUSG00000028975	785.971	0.526873	0.117271	4.49278	7.02997e-06	0.00213953	4	Pex14	PEX14
ENSMUSG00000053560	840.907	0.633149	0.141006	4.49023	7.11469e-06	0.00213953	8	Ier2	IER2
ENSMUSG00000020607	75.123	1.67125	0.376238	4.44201	8.91244e-06	0.00241803	12	Lratd1	LRATD1
ENSMUSG00000027680	2345.1	0.412185	0.0927322	4.4449	8.79348e-06	0.00241803	3	Fxr1	FXR1
ENSMUSG00000027834	54.4774	1.19745	0.268875	4.45356	8.44584e-06	0.00241803	3	Serpini1	SERPINI1
ENSMUSG00000027834	54.4774	1.19745	0.268875	4.45356	8.44584e-06	0.00241803	3	Serpini1	SERPINI1
ENSMUSG00000037660	16.3848	1.89265	0.425428	4.44882	8.6344e-06	0.00241803	12	Gdf7	GDF7
ENSMUSG00000043468	1.40266	1.76775	0.398039	4.44116	8.94749e-06	0.00241803	3	Adam30	ADAM30
ENSMUSG00000044378	1.51305	2.73047	0.614782	4.44135	8.93943e-06	0.00241803	6	Slc15a5	SLC15A5
ENSMUSG00000046982	873.529	0.627685	0.141395	4.43923	9.02831e-06	0.00241803	18	Tshz1	TSHZ1
ENSMUSG00000042757	19.4471	2.02157	0.458782	4.40639	1.05109e-05	0.00277181	9	Tmem108	TMEM108
ENSMUSG00000042757	19.4471	2.02157	0.458782	4.40639	1.05109e-05	0.00277181	9	Tmem108	TMEM108
ENSMUSG00000025332	2721.73	-0.417057	0.0949465	-4.39254	1.12033e-05	0.0028662	X	Kdm5c*	KDM5C
ENSMUSG00000063535	29.5595	-1.1484	0.261371	-4.39375	1.11412e-05	0.0028662	7	Zfp773
ENSMUSG00000063535	29.5595	-1.1484	0.261371	-4.39375	1.11412e-05	0.0028662	7	Zfp773
ENSMUSG00000078249	189.122	1.30667	0.297755	4.3884	1.14187e-05	0.00287834
ENSMUSG00000022055	15.6279	1.76399	0.402646	4.381	1.18138e-05	0.00293479	14	Nefl	NEFL
ENSMUSG00000022055	15.6279	1.76399	0.402646	4.381	1.18138e-05	0.00293479	14	Nefl	NEFL
ENSMUSG00000020205	461.863	0.95006	0.217416	4.36979	1.24369e-05	0.00304543	10	Phlda1	PHLDA1
ENSMUSG00000049537	50.9198	-2.30637	0.530937	-4.34396	1.39934e-05	0.00337833	5	Tecrl	TECRL
ENSMUSG00000039041	1113.53	0.276625	0.0637502	4.3392	1.43e-05	0.00340439
ENSMUSG00000038546	1096.03	0.344744	0.0795579	4.33325	1.46925e-05	0.00344993	13	Ranbp9	RANBP9
ENSMUSG00000038546	1096.03	0.344744	0.0795579	4.33325	1.46925e-05	0.00344993	13	Ranbp9	RANBP9
ENSMUSG00000016283	24.699	-1.64038	0.379145	-4.32652	1.51486e-05	0.00350894
ENSMUSG00000025451	1160.3	0.299276	0.0693094	4.31797	1.57472e-05	0.00359897	13	Paip1	PAIP1
ENSMUSG00000025318	13.8723	1.45544	0.338775	4.2962	1.73749e-05	0.00386783	8	Jph3	JPH3
ENSMUSG00000072612	34.5634	1.06077	0.246864	4.29699	1.73132e-05	0.00386783	5	Gm10382
ENSMUSG00000072612	34.5634	1.06077	0.246864	4.29699	1.73132e-05	0.00386783	5	Gm10382
ENSMUSG00000023391	129.126	1.78514	0.416073	4.29046	1.78307e-05	0.0039184	2	Dlx2*	DLX2
ENSMUSG00000023391	129.126	1.78514	0.416073	4.29046	1.78307e-05	0.0039184	2	Dlx2	DLX2
ENSMUSG00000048450	357.329	1.04967	0.24506	4.28332	1.84124e-05	0.00399502	5	Msx1	MSX1
ENSMUSG00000053797	2.28962	3.00293	0.703172	4.27054	1.94996e-05	0.00417804	11	Krt16	KRT16
ENSMUSG00000036295	42.3268	1.31471	0.308179	4.26607	1.98944e-05	0.00420999	12	Lrrn3	LRRN3
ENSMUSG00000036295	42.3268	1.31471	0.308179	4.26607	1.98944e-05	0.00420999	12	Lrrn3	LRRN3
ENSMUSG00000028099	792.473	0.211199	0.0497363	4.24639	2.17247e-05	0.00454126	3	Polr3c	POLR3C
ENSMUSG00000004897	5337.34	0.324185	0.0764563	4.24014	2.23382e-05	0.00461324	3	Hdgf	HDGF
ENSMUSG00000021645	380.869	0.421175	0.09998	4.21259	2.52461e-05	0.00501421	13	Smn1	SMN2
ENSMUSG00000021645	380.869	0.421175	0.09998	4.21259	2.52461e-05	0.00501421	13	Smn1	SMN1
ENSMUSG00000021646	205.492	0.42139	0.100088	4.2102	2.55144e-05	0.00501421	13	Mccc2	MCCC2
ENSMUSG00000028463	97.1287	-0.919253	0.217904	-4.21861	2.45808e-05	0.00501421	4	Car9	CA9
ENSMUSG00000047343	11.0181	1.64028	0.389987	4.20599	2.59946e-05	0.00501421	1	Mettl21c	METTL21C
ENSMUSG00000070498	16.079	1.91717	0.455453	4.20938	2.56073e-05	0.00501421	5	Tmem132b	TMEM132B
ENSMUSG00000070498	16.079	1.91717	0.455453	4.20938	2.56073e-05	0.00501421	5	Tmem132b	TMEM132B
ENSMUSG00000076431	2146.67	0.496979	0.11817	4.20564	2.60349e-05	0.00501421	13	Sox4	SOX4
ENSMUSG00000076431	2146.67	0.496979	0.11817	4.20564	2.60349e-05	0.00501421	13	Sox4	SOX4
ENSMUSG00000063531	128.901	2.0914	0.497736	4.20183	2.64761e-05	0.00504253	5	Sema3e	SEMA3E
ENSMUSG00000031700	633.914	0.578397	0.13803	4.19038	2.78487e-05	0.00524566	8	Gpt2	GPT2
ENSMUSG00000038742	38.5734	0.85833	0.205971	4.16723	3.08318e-05	0.00568266	9	Angptl6	ANGPTL6
ENSMUSG00000042045	425.949	2.25451	0.540875	4.16827	3.0692e-05	0.00568266	9	Sln
ENSMUSG00000024871	48.6282	0.725706	0.174363	4.16204	3.1542e-05	0.00569118	19	Doc2g
ENSMUSG00000043102	56.3235	1.47932	0.355412	4.16228	3.15089e-05	0.00569118	2	Qrfp	QRFP
ENSMUSG00000022837	189.098	0.435267	0.104735	4.15588	3.24042e-05	0.00572715	16	Iqcb1	IQCB1
ENSMUSG00000028758	8.98537	1.1997	0.288808	4.15396	3.26775e-05	0.00572715	4	Kif17	KIF17
ENSMUSG00000034683	2.74026	2.43443	0.586524	4.15061	3.31595e-05	0.00572715	2	Ppp1r1c	PPP1R1C
ENSMUSG00000042333	90.0967	-0.732294	0.176504	-4.14887	3.3412e-05	0.00572715	4	Tnfrsf14	TNFRSF14
ENSMUSG00000067653	618.634	1.63206	0.393204	4.15067	3.31498e-05	0.00572715	1	Ankrd23	ANKRD23
ENSMUSG00000028385	1128.99	0.574179	0.138623	4.14202	3.44257e-05	0.00584249	4	Snx30	SNX30
ENSMUSG00000021209	54.8906	1.09783	0.265698	4.13188	3.59801e-05	0.00603307	12	Ppp4r4	PPP4R4
ENSMUSG00000028040	177.017	0.500135	0.121094	4.13015	3.62526e-05	0.00603307	3	Efna4	EFNA4
ENSMUSG00000041632	404.97	0.363026	0.08795	4.12763	3.66514e-05	0.00604079	13	Mrps27	MRPS27
ENSMUSG00000041632	404.97	0.363026	0.08795	4.12763	3.66514e-05	0.00604079	13	Mrps27	MRPS27
ENSMUSG00000031179	22.6466	-1.9885	0.482609	-4.12031	3.78361e-05	0.00611838	X	3830417A13Rik	MAGEA10
ENSMUSG00000032845	119.625	1.81567	0.440611	4.1208	3.77565e-05	0.00611838	18	Alpk2	ALPK2
ENSMUSG00000025529	31.9747	1.58637	0.386024	4.10952	3.96474e-05	0.00635137	X	Zfp711	ZNF711
ENSMUSG00000072845	1.54316	2.98966	0.728342	4.10475	4.0476e-05	0.00642407	5	Tmprss11a	TMPRSS11A
ENSMUSG00000019768	565.108	-0.992092	0.242083	-4.09815	4.1647e-05	0.00648156	10	Esr1	ESR1
ENSMUSG00000019866	195.455	-0.724995	0.177165	-4.09221	4.27289e-05	0.00648156	10	Crybg1	CRYBG1
ENSMUSG00000023467	14.4537	0.946126	0.231132	4.09345	4.25007e-05	0.00648156	7	Tulp2	TULP2
ENSMUSG00000023467	14.4537	0.946126	0.231132	4.09345	4.25007e-05	0.00648156	7	Tulp2	TULP2
ENSMUSG00000025537	109.67	1.43133	0.34965	4.0936	4.24719e-05	0.00648156	5	Phkg1	PHKG1
ENSMUSG00000036686	720.039	0.344067	0.0839556	4.0982	4.16368e-05	0.00648156	8	Cc2d1a	CC2D1A
ENSMUSG00000022350	1870.77	0.561632	0.137569	4.08255	4.45435e-05	0.00658993	15	Washc5	WASHC5
ENSMUSG00000041912	133.421	0.74282	0.182025	4.08086	4.48695e-05	0.00658993	3	Tdrkh	TDRKH
ENSMUSG00000046185	232.208	-0.335532	0.0822724	-4.0783	4.53656e-05	0.00658993	7	Zfp84	ZNF781
ENSMUSG00000068823	5918.42	0.311414	0.0763266	4.08002	4.50314e-05	0.00658993	3	Csde1	CSDE1
ENSMUSG00000091387	222.626	0.985475	0.241347	4.08323	4.44138e-05	0.00658993	13	Gcnt4	GCNT4
ENSMUSG00000038418	2406.42	0.860274	0.211132	4.07458	4.60969e-05	0.00659124	18	Egr1	EGR1
ENSMUSG00000038683	837.444	0.256121	0.0628896	4.07255	4.65007e-05	0.00659124	13	Pak1ip1	PAK1IP1
ENSMUSG00000038683	837.444	0.256121	0.0628896	4.07255	4.65007e-05	0.00659124	13	Pak1ip1	PAK1IP1
ENSMUSG00000056313	450.501	0.945584	0.232192	4.07241	4.65282e-05	0.00659124	8	Tcim	TCIM
ENSMUSG00000024846	101.628	1.56563	0.38614	4.05458	5.02245e-05	0.00705655	19	Cst6	CST6
ENSMUSG00000031870	27.5396	-2.2332	0.551433	-4.04981	5.1259e-05	0.00714333	9	Pgr	PGR
ENSMUSG00000047804	477.061	-0.286157	0.0706939	-4.04784	5.16929e-05	0.0071457	11	Akap10	AKAP10
ENSMUSG00000002496	1948.67	0.17881	0.0442256	4.04313	5.27414e-05	0.00723232	17	Tsc2	TSC2
ENSMUSG00000002496	1948.67	0.17881	0.0442256	4.04313	5.27414e-05	0.00723232	17	Tsc2	TSC2
ENSMUSG00000050328	14.8	-2.51077	0.622099	-4.03596	5.43802e-05	0.00739786	15	Hoxc12	HOXC12
ENSMUSG00000050328	14.8	-2.51077	0.622099	-4.03596	5.43802e-05	0.00739786	15	Hoxc12	HOXC12
ENSMUSG00000000628	1348.59	0.662095	0.164587	4.02276	5.75196e-05	0.00741369	6	Hk2	HK2
ENSMUSG00000001909	1169.97	0.361988	0.0897931	4.03136	5.54562e-05	0.00741369	8	Trmt1	TRMT1
ENSMUSG00000044566	23.5782	0.607258	0.150675	4.03024	5.57191e-05	0.00741369	13	Cage1	CAGE1
ENSMUSG00000044566	23.5782	0.607258	0.150675	4.03024	5.57191e-05	0.00741369	13	Cage1	CAGE1
ENSMUSG00000050711	140.496	2.64861	0.658106	4.0246	5.70727e-05	0.00741369	1	Scg2	SCG2
ENSMUSG00000051855	2056.47	-1.12201	0.278438	-4.02967	5.58552e-05	0.00741369	6	Mest	MEST
ENSMUSG00000061048	73.7931	-1.76379	0.438455	-4.02274	5.75241e-05	0.00741369	8	Cdh3*	CDH3
ENSMUSG00000110344	63.7021	0.780063	0.193866	4.02373	5.72831e-05	0.00741369	11	Gm45716	SMIM36
ENSMUSG00000024673	16.3416	-1.81569	0.453052	-4.00769	6.13148e-05	0.00772791	19	Ms4a1	MS4A1
ENSMUSG00000024673	16.3416	-1.81569	0.453052	-4.00769	6.13148e-05	0.00772791	19	Ms4a1	MS4A1
ENSMUSG00000026062	141.57	1.35181	0.337273	4.00805	6.1222e-05	0.00772791	1	Slc9a2	SLC9A2
ENSMUSG00000071658	21.0659	1.08217	0.27	4.00804	6.12259e-05	0.00772791	19	Gng3	GNG3
ENSMUSG00000006575	123.23	0.890442	0.222677	3.9988	6.36646e-05	0.0078509	11	Rundc3a	RUNDC3A
ENSMUSG00000006575	123.23	0.890442	0.222677	3.9988	6.36646e-05	0.0078509	11	Rundc3a	RUNDC3A
ENSMUSG00000021700	1.60893	2.22503	0.556222	4.00027	6.32713e-05	0.0078509	13	Rab3c	RAB3C
ENSMUSG00000058550	5.69919	-2.30046	0.575129	-3.99991	6.33668e-05	0.0078509	16	Dppa4*	DPPA4
ENSMUSG00000058550	5.69919	-2.30046	0.575129	-3.99991	6.33668e-05	0.0078509	16	Dppa4	DPPA4
ENSMUSG00000029151	3.81208	1.84853	0.46273	3.99484	6.47382e-05	0.00792627	5	Slc30a3	SLC30A3
ENSMUSG00000019232	6.54698	1.45968	0.365661	3.9919	6.55456e-05	0.00796821	3	Etnppl	ETNPPL
ENSMUSG00000021693	723.39	0.366127	0.0918628	3.98559	6.73135e-05	0.00801535	13	Kif2a	KIF2A
ENSMUSG00000038271	777.85	0.454494	0.114037	3.98551	6.73362e-05	0.00801535	6	Iffo1	IFFO1
ENSMUSG00000038271	777.85	0.454494	0.114037	3.98551	6.73362e-05	0.00801535	6	Iffo1	IFFO1
ENSMUSG00000057280	91.7647	1.68307	0.422159	3.98681	6.69665e-05	0.00801535	4	Musk	MUSK
ENSMUSG00000057280	91.7647	1.68307	0.422159	3.98681	6.69665e-05	0.00801535	4	Musk	MUSK
ENSMUSG00000025427	23.3529	1.28797	0.324433	3.96992	7.18983e-05	0.00849936	18	Rnf165	RNF165
ENSMUSG00000060739	717.142	0.395051	0.0996384	3.96485	7.34426e-05	0.00862247	13	Nsa2
ENSMUSG00000021768	248.33	1.6466	0.416212	3.95615	7.61662e-05	0.00883453	14	Dusp13	DUSP13
ENSMUSG00000034177	209.321	-1.09257	0.276193	-3.9558	7.62797e-05	0.00883453	11	Rnf43	AC004687.2
ENSMUSG00000034177	209.321	-1.09257	0.276193	-3.9558	7.62797e-05	0.00883453	11	Rnf43	RNF43
ENSMUSG00000031987	1470.92	0.449288	0.11366	3.95292	7.72044e-05	0.00888161	8	Egln1	EGLN1
ENSMUSG00000031987	1470.92	0.449288	0.11366	3.95292	7.72044e-05	0.00888161	8	Egln1	EGLN1
ENSMUSG00000000339	774.778	0.313269	0.0793188	3.94949	7.8318e-05	0.00888606	3	Rtca	RTCA
ENSMUSG00000020950	124.045	2.72859	0.690836	3.94969	7.82523e-05	0.00888606	12	Foxg1	FOXG1
ENSMUSG00000038374	1052.82	0.300657	0.0761538	3.94803	7.87983e-05	0.00888606	3	Rbm8a	RBM8A
ENSMUSG00000038374	1052.82	0.300657	0.0761538	3.94803	7.87983e-05	0.00888606	3	Rbm8a	RBM8A
ENSMUSG00000025220	2177.43	0.315751	0.0801217	3.94089	8.11796e-05	0.00890898	19	Oga	OGA
ENSMUSG00000025220	2177.43	0.315751	0.0801217	3.94089	8.11796e-05	0.00890898	19	Oga	OGA
ENSMUSG00000026083	2739.42	0.255431	0.0648358	3.93965	8.16002e-05	0.00890898	1	Eif5b	EIF5B
ENSMUSG00000028012	4.47707	1.28588	0.326198	3.94202	8.07974e-05	0.00890898	3	Rrh	RRH
ENSMUSG00000028012	4.47707	1.28588	0.326198	3.94202	8.07974e-05	0.00890898	3	Rrh	RRH
ENSMUSG00000031330	2.81173	-1.36843	0.346996	-3.94365	8.02506e-05	0.00890898	X	Zcchc13	ZCCHC13
ENSMUSG00000061689	2254.99	0.285369	0.0723592	3.94378	8.02059e-05	0.00890898	2	Dlgap4	DLGAP4
ENSMUSG00000022707	436.155	0.760165	0.193616	3.92615	8.63152e-05	0.00924706	16	Gbe1	GBE1
ENSMUSG00000027977	34.0562	1.81985	0.463496	3.92636	8.62424e-05	0.00924706	3	Ndst3	NDST3
ENSMUSG00000039278	8.8424	2.39597	0.610254	3.92618	8.63042e-05	0.00924706	X	Pcsk1n*	PCSK1N
ENSMUSG00000008999	253.843	1.68725	0.430956	3.91513	9.03563e-05	0.00953879
ENSMUSG00000026141	9.36851	1.90409	0.486477	3.91404	9.07631e-05	0.00953879	1	Col19a1	COL19A1
ENSMUSG00000028134	893.048	0.540835	0.138341	3.90944	9.25089e-05	0.00953879	3	Ptbp2	PTBP2
ENSMUSG00000029288	42.947	2.80977	0.718411	3.91109	9.18792e-05	0.00953879	5	Ambn	AMBN
ENSMUSG00000029288	42.947	2.80977	0.718411	3.91109	9.18792e-05	0.00953879	5	Ambn	AMBN
ENSMUSG00000055561	2.45572	2.03881	0.520482	3.91716	8.95967e-05	0.00953879	18	Spink5	SPINK5
ENSMUSG00000055561	2.45572	2.03881	0.520482	3.91716	8.95967e-05	0.00953879	18	Spink5	SPINK5
ENSMUSG00000058046	12.3177	0.740477	0.189318	3.91129	9.18049e-05	0.00953879	4	4933430I17Rik	C9orf43*
ENSMUSG00000058046	12.3177	0.740477	0.189318	3.91129	9.18049e-05	0.00953879	4	4933430I17Rik	C9orf43
ENSMUSG00000089922	12.3488	2.86604	0.733314	3.90834	9.29338e-05	0.00953879	12	Gm43517
ENSMUSG00000021519	365.28	0.219604	0.0562661	3.90295	9.50265e-05	0.00967684	13	Mterf3	MTERF3
ENSMUSG00000071192	59.4441	0.964858	0.247274	3.90198	9.54079e-05	0.00967684	17	Wfikkn1	WFIKKN1
ENSMUSG00000051682	28.4363	-1.15895	0.297386	-3.89711	9.73477e-05	0.00975811	17	Treml4	TREML4
ENSMUSG00000078716	266.109	0.626369	0.160722	3.89722	9.73013e-05	0.00975811	4	Tmem8b	TMEM8B
ENSMUSG00000041020	18.5645	1.23234	0.316575	3.89274	9.91177e-05	0.00982067	X	Map7d2	MAP7D2
ENSMUSG00000109293	22.3156	0.910088	0.233766	3.89315	9.89512e-05	0.00982067	3	Dcst2	DCST2
ENSMUSG00000032179	400.828	-1.22214	0.314654	-3.88408	0.000102718	0.0101189	9	Bmp5	BMP5
ENSMUSG00000037605	93.9099	1.44691	0.372793	3.88126	0.000103916	0.0101784	5	Adgrl3	ADGRL3
ENSMUSG00000006587	8.39043	1.51416	0.390496	3.87753	0.000105523	0.0101975	8	Snai3	SNAI3
ENSMUSG00000022114	347.553	0.718456	0.185328	3.87667	0.000105895	0.0101975	14	Spry2	SPRY2
ENSMUSG00000038894	638.898	0.739609	0.190725	3.87788	0.000105372	0.0101975	8	Irs2	IRS2
ENSMUSG00000039463	815.253	0.237644	0.061346	3.87384	0.000107136	0.0102593	2	Slc9a8	SLC9A8
ENSMUSG00000031708	2210.97	0.459558	0.118748	3.87002	0.000108825	0.0103632	8	Tecr	TECR
ENSMUSG00000073295	12.5598	1.51423	0.391655	3.86624	0.000110527	0.0104671	X	Nudt11	NUDT11
ENSMUSG00000049092	31.1207	0.675709	0.174938	3.86257	0.000112202	0.0105673	14	Gpr137c	GPR137C
ENSMUSG00000049092	31.1207	0.675709	0.174938	3.86257	0.000112202	0.0105673	14	Gpr137c	GPR137C
ENSMUSG00000024855	908.172	0.322067	0.0834176	3.8609	0.000112972	0.0105689	19	Pacs1	PACS1
ENSMUSG00000071477	660.963	0.342051	0.0886174	3.85986	0.000113451	0.0105689	6	Zfp777	ZNF777
ENSMUSG00000027562	846.411	-1.26595	0.32856	-3.85302	0.00011667	0.0107518	3	Car2	CA2
ENSMUSG00000071451	176.764	0.466942	0.121149	3.85429	0.000116066	0.0107518	13	Psmg4	PSMG4
ENSMUSG00000036278	312.002	0.917871	0.238316	3.85148	0.000117406	0.0107618	19	Macrod1	MACROD1
ENSMUSG00000002274	494.217	0.444372	0.115635	3.84289	0.000121594	0.0109737	17	Metrn	METRN
ENSMUSG00000019478	204.421	0.499015	0.129876	3.84224	0.000121917	0.0109737	8	Rab4a	RAB4A
ENSMUSG00000020333	215.449	1.12851	0.294018	3.83824	0.000123917	0.0109737
ENSMUSG00000024381	2756.1	0.68702	0.178842	3.84149	0.000122289	0.0109737	18	Bin1	BIN1
ENSMUSG00000024381	2756.1	0.68702	0.178842	3.84149	0.000122289	0.0109737	18	Bin1	BIN1
ENSMUSG00000024392	4168.32	0.168791	0.0440213	3.8343	0.000125923	0.0109737	17	Bag6	BAG6
ENSMUSG00000024392	4168.32	0.168791	0.0440213	3.8343	0.000125923	0.0109737	17	Bag6	BAG6
ENSMUSG00000030549	38.0815	2.00797	0.523504	3.83563	0.000125243	0.0109737	7	Rhcg	RHCG
ENSMUSG00000031772	3.69939	2.37514	0.619034	3.83684	0.000124626	0.0109737	8	Cntnap4	CNTNAP4
ENSMUSG00000031772	3.69939	2.37514	0.619034	3.83684	0.000124626	0.0109737	8	Cntnap4	AC106741.2
ENSMUSG00000031772	3.69939	2.37514	0.619034	3.83684	0.000124626	0.0109737	8	Cntnap4	CNTNAP4
ENSMUSG00000031772	3.69939	2.37514	0.619034	3.83684	0.000124626	0.0109737	8	Cntnap4	AC106741.2
ENSMUSG00000036270	1524.47	0.315289	0.0822559	3.83302	0.00012658	0.0109737	8	Edc4	EDC4
ENSMUSG00000044041	3.7122	3.11827	0.812492	3.83791	0.000124084	0.0109737	11	Krt13
ENSMUSG00000044309	7.29045	-1.62518	0.424034	-3.83267	0.000126759	0.0109737	15	Apol7c
ENSMUSG00000071076	2498.79	0.363166	0.0945386	3.84145	0.000122307	0.0109737	8	Jund	JUND
ENSMUSG00000038495	1446.83	0.292539	0.0763932	3.82938	0.000128465	0.0110654	3	Otud7b	OTUD7B
ENSMUSG00000028661	29.1007	1.59499	0.416978	3.82511	0.000130712	0.0111242	4	Epha8	EPHA8
ENSMUSG00000042607	611.672	-1.22135	0.319358	-3.82439	0.000131095	0.0111242	6	Asb4	ASB4
ENSMUSG00000089942	36.7212	-0.877923	0.229534	-3.82481	0.000130873	0.0111242	7	Pira2	LILRA4*
ENSMUSG00000089942	36.7212	-0.877923	0.229534	-3.82481	0.000130873	0.0111242	7	Pira2	LILRB4
ENSMUSG00000089942	36.7212	-0.877923	0.229534	-3.82481	0.000130873	0.0111242	7	Pira2	LILRA6
ENSMUSG00000089942	36.7212	-0.877923	0.229534	-3.82481	0.000130873	0.0111242	7	Pira2	LILRB3
ENSMUSG00000089942	36.7212	-0.877923	0.229534	-3.82481	0.000130873	0.0111242	7	Pira2	LILRA5
ENSMUSG00000089942	36.7212	-0.877923	0.229534	-3.82481	0.000130873	0.0111242	7	Pira2	LILRB5
ENSMUSG00000021660	2138.38	0.373666	0.0977699	3.82189	0.000132434	0.0111277	13	Btf3	BTF3
ENSMUSG00000063049	238.657	0.362142	0.0947543	3.82191	0.000132423	0.0111277	8	Ing2	ING2
ENSMUSG00000063049	238.657	0.362142	0.0947543	3.82191	0.000132423	0.0111277	8	Ing2	ING2
ENSMUSG00000034430	562.755	0.378421	0.0991176	3.8179	0.000134591	0.0112537	6	Zxdc	ZXDC
ENSMUSG00000045757	130.495	-0.349406	0.0916613	-3.81193	0.000137888	0.0114735	7	Zfp764	ZNF747
ENSMUSG00000045757	130.495	-0.349406	0.0916613	-3.81193	0.000137888	0.0114735	7	Zfp764	AC002310.4
ENSMUSG00000045757	130.495	-0.349406	0.0916613	-3.81193	0.000137888	0.0114735	7	Zfp764	ZNF764
ENSMUSG00000021536	250.541	1.10436	0.289887	3.80961	0.000139184	0.0115253	13	Adcy2	ADCY2
ENSMUSG00000027378	344.708	0.356509	0.0937432	3.80304	0.000142934	0.011779	2	Nphp1	NPHP1
ENSMUSG00000023067	3414.19	0.625641	0.164661	3.79957	0.000144945	0.0118876	17	Cdkn1a	CDKN1A
ENSMUSG00000047264	467.896	0.423882	0.111623	3.79745	0.000146193	0.0119328	8	Zfp358	ZNF358
ENSMUSG00000026628	280.152	0.705786	0.185939	3.79579	0.000147176	0.0119562
ENSMUSG00000021709	2352.46	0.348598	0.0919826	3.78983	0.000150751	0.0120749	13	Erbin	ERBIN
ENSMUSG00000079222	1.55467	-1.68425	0.444393	-3.79001	0.000150641	0.0120749
ENSMUSG00000092165	1.7753	-2.7001	0.712288	-3.79074	0.000150197	0.0120749	14	Gm5624
ENSMUSG00000007379	198.488	0.490534	0.129615	3.78456	0.000153982	0.0122195	3	Dennd2c	DENND2C
ENSMUSG00000021730	8.43628	1.69438	0.447608	3.78541	0.000153453	0.0122195	13	Hcn1	HCN1
ENSMUSG00000024936	5.71387	1.37112	0.362663	3.78071	0.000156385	0.012353	19	Kcnk7	KCNK7
ENSMUSG00000072437	69.4234	0.698588	0.18484	3.77942	0.000157195	0.01236	19	Nanos1	NANOS1
ENSMUSG00000021661	270.608	0.318124	0.0842216	3.77722	0.000158587	0.0124125	13	Ankra2	ANKRA2
ENSMUSG00000055737	1502.51	0.659983	0.174799	3.77568	0.000159573	0.0124313	15	Ghr	GHR
ENSMUSG00000068184	177.383	0.352246	0.093344	3.77364	0.000160885	0.0124313	13	Ndufaf2	NDUFAF2
ENSMUSG00000080115	133.489	-0.86693	0.229744	-3.77345	0.000161003	0.0124313	10	Eef1akmt3	EEF1AKMT3
ENSMUSG00000051111	9.2915	1.51734	0.402486	3.76993	0.000163295	0.0125178	13	Sv2c	SV2C
ENSMUSG00000086598	8.02857	1.04165	0.276339	3.76949	0.000163583	0.0125178	2	Btbd18	BTBD18
ENSMUSG00000026417	2.75072	2.46068	0.65329	3.7666	0.000165489	0.0126073	1	Pigr*	PIGR
ENSMUSG00000026417	2.75072	2.46068	0.65329	3.7666	0.000165489	0.0126073	1	Pigr	PIGR
ENSMUSG00000028434	107.871	0.818477	0.217416	3.76456	0.000166845	0.0126544	4	Epb41l4b	EPB41L4B
ENSMUSG00000021555	602.989	0.256163	0.0681518	3.75872	0.000170787	0.0128619	13	Naa35	NAA35
ENSMUSG00000027261	19.2088	1.65389	0.440064	3.75829	0.000171081	0.0128619	2	Hao1	HAO1
ENSMUSG00000031103	1524.86	-0.340686	0.0907574	-3.7538	0.000174171	0.013037	X	Elf4	ELF4
ENSMUSG00000005716	1871.75	2.08786	0.557188	3.74715	0.000178858	0.013156	15	Pvalb	PVALB
ENSMUSG00000029131	433.234	0.267621	0.0714397	3.74611	0.000179598	0.013156	5	Dnajb6	DNAJB6
ENSMUSG00000033065	2598.7	0.961752	0.256688	3.74678	0.000179118	0.013156	15	Pfkm	PFKM
ENSMUSG00000033065	2598.7	0.961752	0.256688	3.74678	0.000179118	0.013156	15	Pfkm	PFKM
ENSMUSG00000053192	478.488	0.483469	0.128935	3.7497	0.000177045	0.013156	3	Mllt11	MLLT11
ENSMUSG00000091971	74.292	0.90181	0.240626	3.74776	0.000178419	0.013156	17	Hspa1a	HSPA1A
ENSMUSG00000091971	74.292	0.90181	0.240626	3.74776	0.000178419	0.013156	17	Hspa1a	HSPA1B
ENSMUSG00000091971	74.292	0.90181	0.240626	3.74776	0.000178419	0.013156	17	Hspa1a	HSPA1A
ENSMUSG00000091971	74.292	0.90181	0.240626	3.74776	0.000178419	0.013156	17	Hspa1a	HSPA1B
ENSMUSG00000000296	89.5056	0.906313	0.24218	3.74231	0.000182336	0.0131875	10	Tpd52l1	TPD52L1
ENSMUSG00000021552	163.37	0.554094	0.148004	3.74378	0.000181272	0.0131875	13	Gkap1	GKAP1
ENSMUSG00000030672	4225.04	1.71642	0.458637	3.74243	0.00018225	0.0131875	7	Mylpf	MYLPF
ENSMUSG00000027584	11.0017	1.13005	0.302694	3.7333	0.000188984	0.0136108
ENSMUSG00000004151	161.709	0.831044	0.222803	3.72995	0.00019152	0.0136785
ENSMUSG00000073600	214.283	1.1593	0.310795	3.73013	0.000191385	0.0136785	18	Prob1	PROB1
ENSMUSG00000073600	214.283	1.1593	0.310795	3.73013	0.000191385	0.0136785	18	Prob1	PROB1
ENSMUSG00000045994	10.8714	2.6755	0.717584	3.72848	0.000192636	0.0137012	9	B3gat1	B3GAT1
ENSMUSG00000024042	1115.61	0.637772	0.171103	3.72741	0.000193456	0.0137026	17	Sik1	SIK1
ENSMUSG00000024042	1115.61	0.637772	0.171103	3.72741	0.000193456	0.0137026	17	Sik1	SIK1B
ENSMUSG00000058354	10.1474	2.91852	0.783829	3.72342	0.000196545	0.0138641	15	Krt6a	KRT6B
ENSMUSG00000058354	10.1474	2.91852	0.783829	3.72342	0.000196545	0.0138641	15	Krt6a	KRT6C
ENSMUSG00000058354	10.1474	2.91852	0.783829	3.72342	0.000196545	0.0138641	15	Krt6a	KRT6A
ENSMUSG00000021815	183.501	0.965049	0.259742	3.71541	0.000202874	0.0140788	14	Mss51	MSS51
ENSMUSG00000027499	392.018	1.29024	0.347112	3.71708	0.000201537	0.0140788	3	Pkia	PKIA
ENSMUSG00000028841	189.013	1.55811	0.419066	3.71805	0.000200768	0.0140788	4	Cnksr1	CNKSR1
ENSMUSG00000028841	189.013	1.55811	0.419066	3.71805	0.000200768	0.0140788	4	Cnksr1	CNKSR1
ENSMUSG00000059898	0.922185	2.33096	0.627295	3.7159	0.000202485	0.0140788	18	Dsc3	DSC3
ENSMUSG00000025746	109.165	1.64661	0.443982	3.70874	0.000208296	0.0143968	5	Il6	IL6
ENSMUSG00000017299	538.162	0.185145	0.050024	3.70113	0.000214646	0.0147761
ENSMUSG00000015671	1673.45	0.307371	0.0831594	3.69617	0.000218877	0.0148671	13	Psma2	AC010132.3
ENSMUSG00000016018	941.443	0.281853	0.0763107	3.6935	0.000221192	0.0148671	13	Mtrex	MTREX
ENSMUSG00000021055	3.1456	1.56455	0.42316	3.6973	0.000217909	0.0148671	12	Esr2	ESR2
ENSMUSG00000030486	33.9848	-0.40723	0.110253	-3.69358	0.000221119	0.0148671	7	Zfp108	ZNF233
ENSMUSG00000032915	26.7753	-1.11104	0.300692	-3.69494	0.00021994	0.0148671	17	Adgre4
ENSMUSG00000032915	26.7753	-1.11104	0.300692	-3.69494	0.00021994	0.0148671	17	Adgre4
ENSMUSG00000038550	142.805	0.635998	0.172239	3.69252	0.000222039	0.0148671	3	Ciart	CIART
ENSMUSG00000047261	60.6398	1.33752	0.362164	3.69315	0.000221496	0.0148671	16	Gap43	GAP43
ENSMUSG00000027940	4465.79	0.294976	0.0799922	3.68756	0.000226416	0.014989	3	Tpm3	TPM3
ENSMUSG00000027940	4465.79	0.294976	0.0799922	3.68756	0.000226416	0.014989	3	Tpm3	TPM3
ENSMUSG00000028525	584.255	0.623891	0.169191	3.68748	0.000226483	0.014989	4	Pde4b	PDE4B
ENSMUSG00000031919	1.3215	1.79222	0.485903	3.68842	0.000225647	0.014989	8	Tmed6	AC026464.1
ENSMUSG00000031919	1.3215	1.79222	0.485903	3.68842	0.000225647	0.014989	8	Tmed6	TMED6
ENSMUSG00000025872	625.029	0.378302	0.102796	3.68011	0.000233135	0.0153391	13	Thoc3	THOC3
ENSMUSG00000025872	625.029	0.378302	0.102796	3.68011	0.000233135	0.0153391	13	Thoc3	THOC3
ENSMUSG00000055373	7.96101	2.74444	0.745846	3.67964	0.000233563	0.0153391	4	Fut9	FUT9
ENSMUSG00000038697	676.729	0.353986	0.0962317	3.67847	0.000234635	0.0153507	8	Taf5l	TAF5L
ENSMUSG00000048794	32.9226	1.05184	0.286476	3.67165	0.000240991	0.0157065	6	Cfap100	CFAP100
ENSMUSG00000027281	166.086	-0.315726	0.0860864	-3.66755	0.000244886	0.0158985	2	Slx4ip	SLX4IP
ENSMUSG00000054715	140.773	-0.388163	0.105864	-3.66661	0.000245791	0.0158985	7	Zscan22	ZSCAN22
ENSMUSG00000028278	369.064	1.01861	0.278058	3.66332	0.000248971	0.0159836	4	Rragd	RRAGD
ENSMUSG00000042165	242.461	0.24656	0.0672996	3.66361	0.000248684	0.0159836	3	Gm9774	ADRM1
ENSMUSG00000022483	5793.37	-1.62878	0.445178	-3.65872	0.000253476	0.016212	15	Col2a1*	COL2A1
ENSMUSG00000020395	43.0767	1.32309	0.361864	3.65631	0.000255876	0.0163047	11	Itk	ITK
ENSMUSG00000004788	737.409	0.373926	0.102331	3.65409	0.000258098	0.0163249	12	Eif2b2	EIF2B2
ENSMUSG00000021118	25.8252	-0.98225	0.268763	-3.6547	0.000257481	0.0163249	12	Plek2	PLEK2
ENSMUSG00000027801	2.63073	1.80724	0.494994	3.65103	0.000261189	0.0163994	3	Tm4sf4	TM4SF4
ENSMUSG00000035530	4216.21	0.319749	0.0875721	3.65126	0.000260954	0.0163994	11	Eif1	EIF1
ENSMUSG00000039988	853.032	0.276551	0.075801	3.64838	0.000263897	0.016509	3	Ankrd13c	ANKRD13C
ENSMUSG00000050812	2321.09	0.318993	0.0874775	3.64657	0.000265764	0.0165653	4	Ecpas	ECPAS
ENSMUSG00000032501	540.387	0.570121	0.156472	3.64359	0.000268862	0.0166977	15	Trib1	TRIB1
ENSMUSG00000116564	628.54	0.224865	0.0618743	3.63422	0.000278828	0.0172541	17	Riok2	RIOK2
ENSMUSG00000005469	1417.63	0.309432	0.0852035	3.63169	0.000281575	0.0172864	8	Prkaca	PRKACA
ENSMUSG00000039108	1051.63	0.231497	0.0637248	3.63276	0.000280404	0.0172864
ENSMUSG00000097084	13.9175	1.12176	0.308944	3.63096	0.000282374	0.0172864	8	Foxl1	FOXL1
ENSMUSG00000025223	2398.64	0.344305	0.0948946	3.62828	0.000285312	0.0173863	19	Ldb1	LDB1
ENSMUSG00000031701	2372.41	0.302746	0.0834555	3.62763	0.000286036	0.0173863	8	Dnaja2	DNAJA2
ENSMUSG00000002342	859.088	0.33473	0.0923353	3.62516	0.000288781	0.0174211	8	Tmem161a	TMEM161A
ENSMUSG00000002342	859.088	0.33473	0.0923353	3.62516	0.000288781	0.0174211	8	Tmem161a	TMEM161A
ENSMUSG00000022433	1399.9	0.374297	0.103272	3.62438	0.000289657	0.0174211	15	Csnk1e	CSNK1E
ENSMUSG00000022433	1399.9	0.374297	0.103272	3.62438	0.000289657	0.0174211	15	Csnk1e	TPTEP2-CSNK1E
ENSMUSG00000117924	321.757	0.49514	0.136579	3.6253	0.000288621	0.0174211	19	Tmem223	TMEM223
ENSMUSG00000017724	353.112	0.888766	0.245636	3.61822	0.000296631	0.0177782	11	Etv4	ETV4
ENSMUSG00000018765	1630.9	0.289872	0.080244	3.61238	0.000303397	0.0180574	11	Fxr2	FXR2
ENSMUSG00000021716	304.308	0.355151	0.0982936	3.61316	0.000302482	0.0180574	13	Srek1ip1	SREK1IP1
ENSMUSG00000095098	673.496	0.529716	0.146729	3.61016	0.000306011	0.0181499	19	Ccdc85b	CCDC85B
ENSMUSG00000001415	2622.94	0.24929	0.0690999	3.60768	0.000308947	0.0181981	3	Smg5	SMG5
ENSMUSG00000021356	30.1444	-1.11254	0.30834	-3.60817	0.00030836	0.0181981	13	Irf4	IRF4
ENSMUSG00000028965	171.39	-0.956206	0.265126	-3.60661	0.000310221	0.0182106	4	Tnfrsf9	TNFRSF9
ENSMUSG00000027674	14.4474	1.46156	0.405535	3.60404	0.000313311	0.0183293	3	Pex5l	PEX5L
ENSMUSG00000001865	36.9072	-1.43832	0.399577	-3.5996	0.00031871	0.0183528	3	Cpa3	CPA3
ENSMUSG00000019528	1094.91	0.60267	0.167522	3.59757	0.000321209	0.0183528	3	Gyg	GYG1
ENSMUSG00000030096	6595.85	0.448903	0.124646	3.60141	0.000316496	0.0183528	6	Slc6a6	SLC6A6
ENSMUSG00000038670	2367.77	1.94414	0.539682	3.60238	0.000315321	0.0183528	7	Mybpc2	MYBPC2
ENSMUSG00000041836	615.231	-0.716943	0.199282	-3.59764	0.000321117	0.0183528	7	Ptpre	PTPRE
ENSMUSG00000044708	146.711	-1.05186	0.292241	-3.59928	0.000319104	0.0183528	1	Kcnj10	KCNJ10
ENSMUSG00000053550	6.42328	-1.62986	0.452609	-3.60102	0.000316967	0.0183528	7	Shisa7	SHISA7
ENSMUSG00000021281	2389.04	0.419089	0.116824	3.58737	0.000334034	0.0190222	12	Tnfaip2	TNFAIP2
ENSMUSG00000023944	28380	0.240786	0.0671419	3.58623	0.000335498	0.0190423	17	Hsp90ab1	HSP90AB1
ENSMUSG00000023944	28380	0.240786	0.0671419	3.58623	0.000335498	0.0190423	17	Hsp90ab1	HSP90AB1
ENSMUSG00000019817	813.113	-1.05203	0.293527	-3.58409	0.000338252	0.0190869	10	Plagl1	PLAGL1
ENSMUSG00000019817	813.113	-1.05203	0.293527	-3.58409	0.000338252	0.0190869	10	Plagl1	PLAGL1
ENSMUSG00000021702	6189.7	-1.29113	0.360259	-3.58389	0.000338511	0.0190869	13	Thbs4	THBS4
ENSMUSG00000021259	108.117	0.717939	0.200378	3.58292	0.000339769	0.019095	12	Cyp46a1	CYP46A1
ENSMUSG00000021259	108.117	0.717939	0.200378	3.58292	0.000339769	0.019095	12	Cyp46a1	CYP46A1
ENSMUSG00000015757	691.316	-0.270009	0.0754135	-3.58038	0.000343089	0.0192186	10	Ppil4	PPIL4
ENSMUSG00000029512	1532.72	0.284419	0.0795045	3.57739	0.000347039	0.0193765	5	Ulk1	ULK1
ENSMUSG00000029512	1532.72	0.284419	0.0795045	3.57739	0.000347039	0.0193765	5	Ulk1	ULK1
ENSMUSG00000034789	402.322	0.292976	0.0819495	3.57508	0.000350123	0.0194853	13	Rab24	RAB24
ENSMUSG00000027455	1202.94	0.153543	0.0429918	3.57144	0.000355021	0.0196906	2	Nsfl1c	NSFL1C
ENSMUSG00000036902	177.015	0.94365	0.26428	3.57064	0.00035611	0.0196906	8	Neto2	NETO2
ENSMUSG00000026000	644.69	0.19824	0.05558	3.56675	0.000361439	0.0197793	1	Lancl1	LANCL1
ENSMUSG00000027792	49.6959	1.34139	0.376054	3.56703	0.000361051	0.0197793	3	Bche	BCHE
ENSMUSG00000028864	322.405	1.39695	0.391731	3.5661	0.00036233	0.0197793	5	Hgf	HGF
ENSMUSG00000044502	867.38	0.3423	0.0959636	3.56697	0.000361129	0.0197793	11	Bod1	BOD1L2
ENSMUSG00000044502	867.38	0.3423	0.0959636	3.56697	0.000361129	0.0197793	11	Bod1	BOD1
ENSMUSG00000044502	867.38	0.3423	0.0959636	3.56697	0.000361129	0.0197793	11	Bod1	BOD1L2
ENSMUSG00000044502	867.38	0.3423	0.0959636	3.56697	0.000361129	0.0197793	11	Bod1	BOD1
ENSMUSG00000024680	3.23465	-1.6739	0.469509	-3.56522	0.00036355	0.0197829	19	Ms4a2	MS4A2
ENSMUSG00000048583	201.946	-1.37245	0.385146	-3.56346	0.000366003	0.0198533	7	Igf2	IGF2
ENSMUSG00000073293	7.66924	1.20484	0.338206	3.56244	0.000367427	0.0198677	X	Nudt10	NUDT11
ENSMUSG00000058952	10.6629	1.68624	0.47377	3.55919	0.000372	0.0200517	3	Cfi	CFI
ENSMUSG00000058952	10.6629	1.68624	0.47377	3.55919	0.000372	0.0200517	3	Cfi	AC126283.2
ENSMUSG00000000738	1126.95	0.301539	0.084964	3.54902	0.000386672	0.0200636	8	Spg7	SPG7
ENSMUSG00000008193	17.8029	-1.33869	0.377027	-3.55064	0.000384298	0.0200636	7	Spib	SPIB
ENSMUSG00000008193	17.8029	-1.33869	0.377027	-3.55064	0.000384298	0.0200636	7	Spib	AC020909.1
ENSMUSG00000021546	6101.45	0.224267	0.0631733	3.55003	0.000385194	0.0200636	13	Hnrnpk	HNRNPK
ENSMUSG00000021852	2.24979	1.5923	0.447932	3.55478	0.00037829	0.0200636	14	Slc35f4	SLC35F4
ENSMUSG00000031783	516.734	0.305389	0.0859153	3.55454	0.000378645	0.0200636	8	Polr2c	POLR2C
ENSMUSG00000034265	285.639	0.563267	0.158675	3.54983	0.000385484	0.0200636	17	Zdhhc14	ZDHHC14
ENSMUSG00000042895	199.75	1.66222	0.468416	3.5486	0.000387278	0.0200636	15	Abra	ABRA
ENSMUSG00000047419	2333.92	1.34513	0.379071	3.5485	0.000387437	0.0200636	13	Cmya5	CMYA5
ENSMUSG00000054582	29.3154	0.798271	0.224578	3.55454	0.000378638	0.0200636
ENSMUSG00000056632	2.54832	4.15321	1.16875	3.55356	0.000380053	0.0200636	18	Dsg3	DSG3
ENSMUSG00000066877	408.185	0.546457	0.153938	3.54985	0.000385451	0.0200636	1	Nck2	NCK2
ENSMUSG00000082361	11.9103	1.38824	0.390416	3.55579	0.00037685	0.0200636	5	Btc	BTC
ENSMUSG00000101892	322.767	0.449319	0.1266	3.54914	0.000386497	0.0200636	15	9130401M01Rik	ZHX1-C8orf76
ENSMUSG00000101892	322.767	0.449319	0.1266	3.54914	0.000386497	0.0200636	15	9130401M01Rik	C8orf76
ENSMUSG00000025934	23.6499	1.41691	0.399597	3.54585	0.000391349	0.0201223	1	Gsta3	GSTA5
ENSMUSG00000039345	195.883	0.622128	0.175468	3.54554	0.000391812	0.0201223	16	Mettl22	METTL22
ENSMUSG00000042043	707.105	0.364551	0.102839	3.54486	0.000392819	0.0201223	13	Tbca	TBCA
ENSMUSG00000044951	166.182	1.6532	0.466454	3.54419	0.000393816	0.0201223	13	Mylk4	MYLK4
ENSMUSG00000058174	203.908	0.384666	0.108547	3.54378	0.00039444	0.0201223	3	Gm5148
ENSMUSG00000022354	2021.07	0.485296	0.137065	3.54062	0.000399184	0.0202179	15	Ndufb9	NDUFB9
ENSMUSG00000022354	2021.07	0.485296	0.137065	3.54062	0.000399184	0.0202179	15	Ndufb9	NDUFB9
ENSMUSG00000024114	3.52247	-2.0257	0.572279	-3.5397	0.000400576	0.0202179	17	Prss41
ENSMUSG00000024114	3.52247	-2.0257	0.572279	-3.5397	0.000400576	0.0202179	17	Prss41
ENSMUSG00000031997	405.574	-1.29314	0.365346	-3.5395	0.000400879	0.0202179	9	Trpc6	TRPC6
ENSMUSG00000047443	124.144	-0.829309	0.234308	-3.5394	0.000401032	0.0202179	1	Erfe	ERFE
ENSMUSG00000039579	30.5014	1.10463	0.312182	3.53843	0.00040252	0.0202334	4	Grin3a	GRIN3A
ENSMUSG00000004500	222.155	-0.322007	0.0911325	-3.53339	0.000410262	0.0202842	7	Zfp324	ZNF324
ENSMUSG00000004500	222.155	-0.322007	0.0911325	-3.53339	0.000410262	0.0202842	7	Zfp324	ZNF324B
ENSMUSG00000028243	207.069	-0.315093	0.0891579	-3.53411	0.000409158	0.0202842	4	Ubxn2b	UBXN2B
ENSMUSG00000030722	223.238	-0.300939	0.0851429	-3.53452	0.000408517	0.0202842
ENSMUSG00000043165	19.8197	1.20123	0.339723	3.53591	0.000406371	0.0202842	3	Lor
ENSMUSG00000051401	2.21339	1.95635	0.553711	3.53316	0.00041063	0.0202842	18	Kctd16	KCTD16
ENSMUSG00000102037	44.3909	-1.01389	0.286687	-3.53657	0.000405353	0.0202842	9	Bcl2a1a	BCL2A1
ENSMUSG00000028982	229.473	0.456715	0.129386	3.52986	0.000415772	0.0202966	4	Slc25a33	SLC25A33
ENSMUSG00000036136	17.226	2.05234	0.581776	3.52771	0.00041917	0.0202966	12	Fam110c	FAM110C
ENSMUSG00000037805	4241.95	0.293409	0.0831579	3.52833	0.000418186	0.0202966	17	Rpl10a	RPL10A
ENSMUSG00000039680	385.966	0.513078	0.145298	3.53121	0.000413662	0.0202966	16	Mrps6	MRPS6
ENSMUSG00000043613	247.696	1.31503	0.372466	3.53061	0.000414604	0.0202966	9	Mmp3	MMP3
ENSMUSG00000049517	2892.98	0.423303	0.119876	3.53117	0.000413724	0.0202966	13	Rps23
ENSMUSG00000074406	297.475	0.275714	0.078143	3.52833	0.000418194	0.0202966	7	Zfp628	ZNF628
ENSMUSG00000001120	206.522	0.63026	0.178944	3.52212	0.000428116	0.020523	10	Pcbp3	PCBP3
ENSMUSG00000001120	206.522	0.63026	0.178944	3.52212	0.000428116	0.020523	10	Pcbp3	PCBP3
ENSMUSG00000022376	5.5646	1.66641	0.473002	3.52306	0.000426594	0.020523	15	Adcy8	ADCY8
ENSMUSG00000022376	5.5646	1.66641	0.473002	3.52306	0.000426594	0.020523	15	Adcy8	ADCY8
ENSMUSG00000025207	166.962	0.6706	0.190414	3.5218	0.000428635	0.020523	19	Sema4g	SEMA4G
ENSMUSG00000029449	149.016	-0.569578	0.161698	-3.52248	0.00042753	0.020523	5	Rhof	RHOF
ENSMUSG00000048439	191.368	0.27043	0.0768197	3.52032	0.000431025	0.02058	5	Nupl2	NUP42
ENSMUSG00000021009	712.873	0.428931	0.121978	3.51647	0.000437333	0.0208231	12	Ptpn21	PTPN21
ENSMUSG00000028013	437.941	0.323983	0.0921571	3.51555	0.000438846	0.0208373	3	Ppa2	PPA2
ENSMUSG00000020137	394.085	-0.367369	0.104663	-3.51001	0.000448095	0.0212037	10	Thap2	AC073612.1
ENSMUSG00000039954	44.7269	1.31826	0.375632	3.50945	0.000449036	0.0212037	18	Stk32a	STK32A
ENSMUSG00000039954	44.7269	1.31826	0.375632	3.50945	0.000449036	0.0212037	18	Stk32a	STK32A
ENSMUSG00000007653	47.8734	-1.31389	0.374612	-3.50733	0.000452626	0.0212561	11	Gabrb2	GABRB2
ENSMUSG00000015711	623.513	0.458268	0.130645	3.50773	0.000451946	0.0212561	3	Prune1	PRUNE1
ENSMUSG00000039148	1236.6	0.216082	0.0616643	3.50417	0.000458028	0.0213925	19	Sart1	SART1
ENSMUSG00000056758	498.095	1.74188	0.497001	3.50479	0.000456964	0.0213925	10	Hmga2
ENSMUSG00000028070	868.881	0.361111	0.103139	3.50122	0.000463133	0.0215541	3	Naxe	NAXE
ENSMUSG00000028070	868.881	0.361111	0.103139	3.50122	0.000463133	0.0215541	3	Naxe	NAXE
ENSMUSG00000069372	78.0681	1.66379	0.475271	3.50072	0.000464002	0.0215541	18	Ctxn3	CTXN3
ENSMUSG00000024481	292.95	1.24407	0.355504	3.49945	0.000466223	0.0215987	18	Lvrn	LVRN
ENSMUSG00000024213	1360.79	0.216998	0.0620262	3.49849	0.000467899	0.021618	17	Nudt3	NUDT3
ENSMUSG00000032702	1059.5	0.704272	0.201368	3.49744	0.000469738	0.0216446	19	Kank1	KANK1
ENSMUSG00000032702	1059.5	0.704272	0.201368	3.49744	0.000469738	0.0216446	19	Kank1	KANK1
ENSMUSG00000024978	934.986	0.664587	0.190109	3.49583	0.00047259	0.0217176	19	Gpam	GPAM
ENSMUSG00000041293	12.4196	-1.62564	0.465832	-3.48976	0.000483459	0.0220435	17	Adgrf1	ADGRF1
ENSMUSG00000052926	436.007	0.410409	0.117579	3.49048	0.000482147	0.0220435	8	Rnaseh2a	RNASEH2A
ENSMUSG00000090112	596.942	-0.34527	0.0989395	-3.48971	0.00048354	0.0220435	10	Shprh	SHPRH
ENSMUSG00000036022	226.764	-0.448265	0.128511	-3.48815	0.000486368	0.0221136	X	Fam122b	FAM122B
ENSMUSG00000041747	464.464	0.305099	0.0875281	3.48572	0.000490811	0.0222566	13	Utp15	UTP15
ENSMUSG00000031757	1.03122	2.70399	0.776236	3.48346	0.000494982	0.0223276	8	Mt4	MT4
ENSMUSG00000031757	1.03122	2.70399	0.776236	3.48346	0.000494982	0.0223276	8	Mt4	MT4
ENSMUSG00000067279	238.104	1.10501	0.317197	3.48367	0.000494589	0.0223276	19	Ppp1r3c	PPP1R3C
ENSMUSG00000004263	244.33	0.302019	0.0867741	3.48052	0.000500446	0.0225148	6	Atn1	ATN1
ENSMUSG00000038403	402.077	1.66889	0.479874	3.47777	0.00050561	0.0226876	3	Hjv	HJV
ENSMUSG00000038403	402.077	1.66889	0.479874	3.47777	0.00050561	0.0226876	3	Hjv	HJV
ENSMUSG00000040640	29.5019	1.34577	0.387187	3.47576	0.000509403	0.0227981	14	Erc2	ERC2
ENSMUSG00000079451	1.59278	3.99108	1.14849	3.47506	0.000510743	0.0227986	5	Tmprss11g
ENSMUSG00000031079	26.1297	-0.509059	0.146524	-3.47424	0.000512308	0.022809	X	Zfp300
ENSMUSG00000008658	163.043	1.33823	0.385455	3.47181	0.000516954	0.0228178	16	Rbfox1	RBFOX1
ENSMUSG00000022210	405.148	0.307277	0.0885052	3.47185	0.00051689	0.0228178	14	Dhrs4	DHRS4
ENSMUSG00000022210	405.148	0.307277	0.0885052	3.47185	0.00051689	0.0228178	14	Dhrs4	DHRS4L2
ENSMUSG00000028102	370.4	0.240652	0.0693251	3.47136	0.000517831	0.0228178	3	Pex11b	PEX11B
ENSMUSG00000028102	370.4	0.240652	0.0693251	3.47136	0.000517831	0.0228178	3	Pex11b	PEX11B
ENSMUSG00000051412	504.609	-0.291165	0.0838348	-3.47308	0.000514531	0.0228178
ENSMUSG00000031972	22278.1	1.66258	0.479222	3.46933	0.000521754	0.0229317	8	Acta1*	ACTA1
ENSMUSG00000044813	304.547	0.46568	0.134283	3.4679	0.000524552	0.0229957	4	Shb	AL138752.2
ENSMUSG00000044813	304.547	0.46568	0.134283	3.4679	0.000524552	0.0229957	4	Shb*	SHB
ENSMUSG00000021898	45.8024	1.11915	0.322896	3.46597	0.000528314	0.0230303	14	Asb14	ASB14
ENSMUSG00000021898	45.8024	1.11915	0.322896	3.46597	0.000528314	0.0230303	14	Asb14	ASB14
ENSMUSG00000030760	608.847	-0.300638	0.0867533	-3.46544	0.000529371	0.0230303	7	Acer3	ACER3
ENSMUSG00000052922	8.96318	-1.41333	0.407759	-3.46608	0.000528097	0.0230303	2	Bpi	BPI
ENSMUSG00000034765	224.615	0.808417	0.233448	3.46295	0.000534286	0.0231853	19	Dusp5	DUSP5
ENSMUSG00000023019	259.829	1.03309	0.298418	3.46189	0.000536398	0.0232073	15	Gpd1	GPD1
ENSMUSG00000052364	134.54	0.417498	0.120618	3.46134	0.0005375	0.0232073	X	B630019K06Rik
ENSMUSG00000025497	2.27165	1.38338	0.400067	3.45786	0.000544488	0.0233327	7	Cdhr5*	CDHR5
ENSMUSG00000027602	1407.13	0.554726	0.160408	3.45821	0.000543771	0.0233327	2	Map1lc3a	MAP1LC3A
ENSMUSG00000027602	1407.13	0.554726	0.160408	3.45821	0.000543771	0.0233327	2	Map1lc3a	MAP1LC3A
ENSMUSG00000030739	209.191	1.35379	0.39141	3.45876	0.00054267	0.0233327	7	Myh14	MYH14
ENSMUSG00000030739	209.191	1.35379	0.39141	3.45876	0.00054267	0.0233327	7	Myh14	MYH14
ENSMUSG00000021671	311.02	0.244314	0.0706909	3.45609	0.000548071	0.0233694	13	Poc5	POC5
ENSMUSG00000021671	311.02	0.244314	0.0706909	3.45609	0.000548071	0.0233694	13	Poc5	POC5
ENSMUSG00000031750	179.761	0.810782	0.234575	3.45638	0.000547481	0.0233694	8	Il34	IL34
ENSMUSG00000005034	2257.77	0.352311	0.101971	3.45501	0.000550274	0.0234051	3	Prkacb	PRKACB
ENSMUSG00000031636	1671.57	1.71348	0.496583	3.45054	0.000559465	0.0237371	8	Pdlim3	PDLIM3
ENSMUSG00000031636	1671.57	1.71348	0.496583	3.45054	0.000559465	0.0237371	8	Pdlim3	PDLIM3
ENSMUSG00000040380	15.7844	0.73784	0.213926	3.44905	0.000562564	0.0238096	14	Cbln3	CBLN3
ENSMUSG00000031430	2.50505	-1.93187	0.560467	-3.44689	0.000567077	0.0238963	X	Vsig1	VSIG1
ENSMUSG00000039620	23.7254	1.16518	0.338052	3.44674	0.000567398	0.0238963	8	Trmt9b	TRMT9B
ENSMUSG00000034998	744.379	-0.212554	0.0617	-3.44496	0.000571147	0.0239952	17	Foxn2	FOXN2
ENSMUSG00000032191	2.73083	-1.23851	0.359959	-3.4407	0.000580212	0.0242571	9	Bcl2l10
ENSMUSG00000032191	2.73083	-1.23851	0.359959	-3.4407	0.000580212	0.0242571	9	Bcl2l10
ENSMUSG00000045466	183.429	0.414375	0.120421	3.44106	0.00057945	0.0242571	6	Zfp956	ZNF587B
ENSMUSG00000045466	183.429	0.414375	0.120421	3.44106	0.00057945	0.0242571	6	Zfp956	ZNF552
ENSMUSG00000018570	35.9399	0.586234	0.170451	3.43931	0.000583209	0.024264	11	2810408A11Rik
ENSMUSG00000028351	51.3142	1.53078	0.445025	3.43977	0.000582201	0.024264	4	Brinp1	BRINP1
ENSMUSG00000021007	92.4522	0.409684	0.11924	3.43579	0.000590839	0.0243313	12	Spata7	AL049834.1
ENSMUSG00000026147	418.046	-1.52488	0.443585	-3.43762	0.000586855	0.0243313	1	Col9a1*	COL9A1
ENSMUSG00000030554	988.389	0.967745	0.281758	3.43467	0.000593285	0.0243313	7	Synm	SYNM
ENSMUSG00000030651	3.2466	-1.60128	0.466677	-3.43123	0.000600854	0.0243313	7	Art2b
ENSMUSG00000040653	78.958	1.33598	0.38898	3.43457	0.000593485	0.0243313	10	Ppp1r14c	PPP1R14C
ENSMUSG00000040653	78.958	1.33598	0.38898	3.43457	0.000593485	0.0243313	10	Ppp1r14c	PPP1R14C
ENSMUSG00000045248	232.24	0.26317	0.0766544	3.4332	0.000596504	0.0243313	8	Med26	MED26
ENSMUSG00000045248	232.24	0.26317	0.0766544	3.4332	0.000596504	0.0243313	8	Med26	AC008764.1
ENSMUSG00000046167	34.8211	1.31595	0.383382	3.43249	0.000598064	0.0243313	9	Gldn	GLDN
ENSMUSG00000049106	934.063	0.279967	0.0815983	3.43104	0.000601274	0.0243313
ENSMUSG00000050144	689.281	0.184244	0.0537032	3.43078	0.000601858	0.0243313	3	Slc25a44	SLC25A44
ENSMUSG00000054728	102.761	1.15318	0.336069	3.43139	0.000600497	0.0243313	13	Phactr1	PHACTR1
ENSMUSG00000054728	102.761	1.15318	0.336069	3.43139	0.000600497	0.0243313	13	Phactr1	PHACTR1
ENSMUSG00000068739	2961.68	0.372393	0.108454	3.43367	0.000595477	0.0243313	3	Sars	SARS1
ENSMUSG00000070509	279.087	0.721271	0.20992	3.43594	0.000590509	0.0243313	7	Rgma	RGMA
ENSMUSG00000029599	1678.59	0.172758	0.0503814	3.429	0.000605798	0.0244329	5	Ddx54	DDX54
ENSMUSG00000069020	814.825	0.255393	0.0745214	3.42712	0.00061003	0.0245458	2	Urm1	URM1
ENSMUSG00000014776	264.164	0.92542	0.270135	3.42577	0.000613063	0.0246101	8	Nol3	NOL3
ENSMUSG00000051495	2320.43	0.277462	0.0810437	3.42361	0.000617951	0.0247484	8	Irf2bp2	IRF2BP2
ENSMUSG00000041202	110.075	-1.39044	0.406559	-3.42003	0.000626138	0.0249596	4	Pla2g2d	PLA2G2D
ENSMUSG00000042305	1194.65	0.24931	0.0728946	3.42015	0.000625868	0.0249596	1	Tmem183a	TMEM183A
ENSMUSG00000022037	877.072	1.02522	0.299935	3.41814	0.00063051	0.0250756	14	Clu	CLU
ENSMUSG00000022037	877.072	1.02522	0.299935	3.41814	0.00063051	0.0250756	14	Clu	CLU
ENSMUSG00000021149	967.654	0.285396	0.0835406	3.41626	0.000634874	0.0251325	13	Gtpbp4	GTPBP4
ENSMUSG00000029095	116.018	1.13712	0.332801	3.41681	0.000633593	0.0251325	5	Ablim2	ABLIM2
ENSMUSG00000021428	510.992	0.263587	0.0771745	3.41547	0.000636716	0.0251474	13	Riok1	RIOK1
ENSMUSG00000021428	510.992	0.263587	0.0771745	3.41547	0.000636716	0.0251474	13	Riok1	RIOK1
ENSMUSG00000021096	1802.29	0.315715	0.0925503	3.41128	0.000646577	0.0254781	12	Ppm1a	PPM1A
ENSMUSG00000025024	767.314	0.211441	0.0620602	3.40702	0.000656755	0.0257941	19	Smndc1	SMNDC1
ENSMUSG00000033871	205.336	-0.824363	0.241985	-3.40667	0.000657605	0.0257941	18	Ppargc1b	PPARGC1B
ENSMUSG00000033871	205.336	-0.824363	0.241985	-3.40667	0.000657605	0.0257941	18	Ppargc1b	PPARGC1B
ENSMUSG00000034903	336.736	0.593169	0.174174	3.40562	0.000660142	0.0258345	2	Cobll1	COBLL1
ENSMUSG00000036241	2610.2	0.365043	0.107251	3.40363	0.000664974	0.0259053	4	Ube2r2	UBE2R2
ENSMUSG00000078945	142.175	-0.528548	0.155288	-3.40366	0.000664897	0.0259053	13	Naip2
ENSMUSG00000030401	492.513	1.14716	0.337707	3.39692	0.00068148	0.0264282	7	Rtn2	RTN2
ENSMUSG00000032118	222.3	1.19728	0.352404	3.39746	0.000680137	0.0264282	9	Fez1	FEZ1
ENSMUSG00000032118	222.3	1.19728	0.352404	3.39746	0.000680137	0.0264282	9	Fez1	FEZ1
ENSMUSG00000023153	48.3438	1.62137	0.477991	3.39205	0.000693715	0.0267815	4	Tmem52	TMEM52
ENSMUSG00000036557	3.40736	1.21025	0.356748	3.39246	0.000692675	0.0267815	17	Stpg4	STPG4
ENSMUSG00000021712	427.9	0.335978	0.0992238	3.38606	0.00070904	0.0273116	13	Trim23	TRIM23
ENSMUSG00000021789	13.5493	-1.85864	0.549358	-3.38328	0.000716243	0.0275272	14	Sftpa1	SFTPA1
ENSMUSG00000021789	13.5493	-1.85864	0.549358	-3.38328	0.000716243	0.0275272	14	Sftpa1	SFTPA2
ENSMUSG00000042078	3.52487	1.91214	0.56536	3.38216	0.000719185	0.0275784	5	Svop	SVOP
ENSMUSG00000091264	573.359	0.28502	0.0843505	3.37899	0.000727522	0.0278358	13	Smim13	SMIM13
ENSMUSG00000022564	2730.17	0.487872	0.144525	3.3757	0.000736271	0.0280601	15	Grina	GRINA
ENSMUSG00000022564	2730.17	0.487872	0.144525	3.3757	0.000736271	0.0280601	15	Grina	GRINA
ENSMUSG00000037446	19.9854	-1.11624	0.330744	-3.37495	0.000738294	0.0280601	17	Tulp1	TULP1
ENSMUSG00000037446	19.9854	-1.11624	0.330744	-3.37495	0.000738294	0.0280601	17	Tulp1	TULP1
ENSMUSG00000040187	168.635	0.541077	0.160321	3.37496	0.000738252	0.0280601	6	Arntl2	ARNTL2
ENSMUSG00000026834	14.6812	-1.22874	0.364604	-3.37007	0.000751498	0.0283732	2	Acvr1c	ACVR1C
ENSMUSG00000039770	1145.03	0.362093	0.107426	3.37062	0.000749985	0.0283732	17	Ypel5	YPEL5
ENSMUSG00000039770	1145.03	0.362093	0.107426	3.37062	0.000749985	0.0283732	17	Ypel5	YPEL5
ENSMUSG00000054871	215.469	0.612776	0.181773	3.37111	0.000748661	0.0283732	9	Tmem158	TMEM158
ENSMUSG00000001472	5477.46	0.247501	0.0735121	3.3668	0.000760456	0.0285516	8	Tcf25	TCF25
ENSMUSG00000008604	1708.55	0.249821	0.0742062	3.36658	0.000761066	0.0285516	3	Ubqln4	UBQLN4
ENSMUSG00000026572	0.887011	-1.73715	0.516016	-3.36647	0.000761361	0.0285516
ENSMUSG00000053477	3440.16	0.369878	0.109889	3.36592	0.000762886	0.0285516	18	Tcf4	TCF4
ENSMUSG00000021178	2005.46	0.311877	0.0927209	3.36361	0.000769291	0.0287286	12	Psmc1	PSMC1
ENSMUSG00000071655	1573.04	0.33044	0.0982637	3.36279	0.000771582	0.0287515	19	Ubxn1	UBXN1
ENSMUSG00000008090	742.415	0.36768	0.109359	3.36214	0.000773408	0.028757	5	Fgfrl1	FGFRL1
ENSMUSG00000005364	1.64774	-2.49023	0.741734	-3.35731	0.000787058	0.0287613	6	Il5ra	IL5RA
ENSMUSG00000007836	3712.73	0.302769	0.0902562	3.35455	0.000794938	0.0287613	13	Hnrnpa0	HNRNPA0
ENSMUSG00000008167	256.674	0.354063	0.105508	3.3558	0.000791364	0.0287613	8	Fbxw9	FBXW9
ENSMUSG00000011427	180.567	-0.289952	0.0864667	-3.35334	0.000798434	0.0287613	7	Zfp790
ENSMUSG00000020282	1707.95	0.324551	0.096616	3.35919	0.000781726	0.0287613	11	Rhbdf1	RHBDF1
ENSMUSG00000020282	1707.95	0.324551	0.096616	3.35919	0.000781726	0.0287613	11	Rhbdf1	RHBDF1
ENSMUSG00000021681	852.688	0.212288	0.0633144	3.35292	0.000799631	0.0287613	13	Aggf1	AC008581.2
ENSMUSG00000021681	852.688	0.212288	0.0633144	3.35292	0.000799631	0.0287613	13	Aggf1	AGGF1
ENSMUSG00000024695	2477.18	0.231548	0.0690349	3.35407	0.000796333	0.0287613	19	Zfp91	ZFP91-CNTF
ENSMUSG00000024695	2477.18	0.231548	0.0690349	3.35407	0.000796333	0.0287613	19	Zfp91	ZFP91
ENSMUSG00000024970	443.802	0.256095	0.0762865	3.35701	0.000787907	0.0287613	19	Spindoc	SPINDOC
ENSMUSG00000025812	949.532	0.347964	0.103605	3.35855	0.000783519	0.0287613	8	Pard3	PARD3
ENSMUSG00000026279	660.053	0.201568	0.060061	3.35606	0.000790618	0.0287613	1	Thap4	THAP4
ENSMUSG00000026778	119.455	1.33509	0.398004	3.35446	0.000795206	0.0287613	2	Prkcq	PRKCQ
ENSMUSG00000026875	346.914	-0.840429	0.250164	-3.35951	0.000780811	0.0287613	2	Traf1	TRAF1
ENSMUSG00000030834	2.92317	1.49763	0.445859	3.35897	0.000782335	0.0287613	7	Abcc6	ABCC6
ENSMUSG00000030834	2.92317	1.49763	0.445859	3.35897	0.000782335	0.0287613	7	Abcc6	ABCC6
ENSMUSG00000041180	179.977	0.564107	0.168224	3.35331	0.00079852	0.0287613	19	Hectd2	HECTD2
ENSMUSG00000047230	13.5099	1.4728	0.438837	3.35615	0.000790366	0.0287613	X	Cldn2	CLDN2
ENSMUSG00000047368	498.832	0.246729	0.073602	3.35221	0.00080169	0.0287613	19	Abhd17b	ABHD17B
ENSMUSG00000104346	57.735	0.927294	0.276632	3.35209	0.000802049	0.0287613	18	Pcdhga3	PCDHGA3
ENSMUSG00000104346	57.735	0.927294	0.276632	3.35209	0.000802049	0.0287613	18	Pcdhga3	PCDHGA3
ENSMUSG00000021367	109.795	1.08085	0.322694	3.34947	0.000809671	0.0289741	13	Edn1	EDN1
ENSMUSG00000027823	1327.67	0.269072	0.0803879	3.34717	0.000816409	0.029122	3	Gmps	GMPS
ENSMUSG00000054863	91.9034	1.19416	0.356796	3.3469	0.000817202	0.029122	15	Tafa5	TAFA5
ENSMUSG00000068742	698.554	0.456651	0.136514	3.34509	0.000822546	0.0292264	2	Cry2	CRY2
ENSMUSG00000070031	197	-0.579443	0.173239	-3.34476	0.000823543	0.0292264	1	Sp140
ENSMUSG00000018845	424.636	1.13438	0.339494	3.34137	0.000833654	0.029273	11	Unc45b	UNC45B
ENSMUSG00000022211	48.2626	0.889044	0.26611	3.34089	0.000835102	0.029273	14	Carmil3	CARMIL3
ENSMUSG00000025481	1.10438	1.8072	0.540704	3.34231	0.000830827	0.029273	7	Urah
ENSMUSG00000038116	874.715	0.174429	0.0521951	3.34188	0.000832144	0.029273	2	Phf20	PHF20
ENSMUSG00000044499	6.49623	1.64883	0.493358	3.34205	0.000831619	0.029273	10	Hs3st5	HS3ST5
ENSMUSG00000079465	16.129	0.875701	0.262034	3.34194	0.000831949	0.029273	1	Col4a3	COL4A3
ENSMUSG00000068921	1291.26	0.220778	0.0661307	3.33851	0.00084229	0.0294647	3	Dap3	DAP3
ENSMUSG00000003531	592.021	0.38689	0.115955	3.33656	0.000848226	0.0295865	16	Dgcr6	DGCR6L
ENSMUSG00000003531	592.021	0.38689	0.115955	3.33656	0.000848226	0.0295865	16	Dgcr6	AC007325.4
ENSMUSG00000003531	592.021	0.38689	0.115955	3.33656	0.000848226	0.0295865	16	Dgcr6	DGCR6
ENSMUSG00000003531	592.021	0.38689	0.115955	3.33656	0.000848226	0.0295865	16	Dgcr6	DGCR6L
ENSMUSG00000003531	592.021	0.38689	0.115955	3.33656	0.000848226	0.0295865	16	Dgcr6	AC007325.4
ENSMUSG00000003531	592.021	0.38689	0.115955	3.33656	0.000848226	0.0295865	16	Dgcr6	DGCR6
ENSMUSG00000033730	218.001	0.700429	0.210025	3.33498	0.000853068	0.0295865	14	Egr3	EGR3
ENSMUSG00000039715	225.426	0.335547	0.100599	3.33547	0.000851542	0.0295865	2	Wdr34	WDR34
ENSMUSG00000041189	229.235	0.98867	0.296493	3.33454	0.000854402	0.0295865
ENSMUSG00000049307	202.419	-0.543993	0.16313	-3.33472	0.000853863	0.0295865	9	Fut4	FUT4
ENSMUSG00000040592	44.0404	-0.97238	0.291758	-3.33283	0.00085968	0.0297092	11	Cd79b	CD79B
ENSMUSG00000031458	182.992	0.453281	0.13612	3.33001	0.000868429	0.0299512	8	Coprs	COPRS
ENSMUSG00000027107	457.764	1.27348	0.382853	3.32628	0.000880126	0.0302937	2	Chrna1	CHRNA1
ENSMUSG00000041548	2261.95	1.21916	0.36687	3.32314	0.000890096	0.0305754	5	Hspb8	HSPB8
ENSMUSG00000001419	3330.59	0.257819	0.0777067	3.31785	0.00090714	0.0307092	3	Mef2d	MEF2D
ENSMUSG00000009030	663.106	-0.175357	0.0528199	-3.31991	0.000900454	0.0307092	2	Pdcl	PDCL
ENSMUSG00000009555	1715.49	0.220064	0.0663349	3.31747	0.000908378	0.0307092	2	Cdk9	CDK9
ENSMUSG00000025991	1.82869	2.6968	0.812997	3.31711	0.000909544	0.0307092	1	Cps1	CPS1
ENSMUSG00000029671	52.3348	-1.48402	0.44742	-3.31684	0.000910424	0.0307092	6	Wnt16	WNT16
ENSMUSG00000031791	940.154	1.18701	0.357795	3.31757	0.000908027	0.0307092	8	Tmem38a	TMEM38A
ENSMUSG00000049421	1214.69	-0.213831	0.0644778	-3.31634	0.000912033	0.0307092	7	Zfp260	ZNF260
ENSMUSG00000057228	1.12762	2.07475	0.625416	3.31739	0.000908627	0.0307092	8	Aadat	AADAT
ENSMUSG00000063047	139.475	-0.265887	0.0801869	-3.31583	0.000913698	0.0307092	7	Zfp780b	ZNF420
ENSMUSG00000073530	171.577	-1.2097	0.364405	-3.31965	0.000901292	0.0307092	1	Pappa2	PAPPA2
ENSMUSG00000116336	1.54981	-2.65978	0.802067	-3.31615	0.000912655	0.0307092	15	Gm49425
ENSMUSG00000021635	381.39	0.212974	0.0643169	3.31132	0.000928565	0.0310695	13	Rad17	RAD17
ENSMUSG00000040287	178.607	1.06277	0.320988	3.31093	0.000929856	0.0310695	10	Stac3	STAC3
ENSMUSG00000074785	184.52	-0.532452	0.160792	-3.31143	0.000928213	0.0310695	10	Plxnc1	PLXNC1
ENSMUSG00000074785	184.52	-0.532452	0.160792	-3.31143	0.000928213	0.0310695	10	Plxnc1	PLXNC1
ENSMUSG00000031142	15.2696	-0.831628	0.251333	-3.30887	0.000936721	0.031238	X	Cacna1f	CACNA1F
ENSMUSG00000021200	408.11	1.31925	0.398794	3.30809	0.000939355	0.031265	12	Asb2	ASB2
ENSMUSG00000066621	983.684	0.248236	0.0750581	3.30725	0.00094217	0.0312979	5	Tecpr1	TECPR1
ENSMUSG00000066621	983.684	0.248236	0.0750581	3.30725	0.00094217	0.0312979	5	Tecpr1	TECPR1
ENSMUSG00000020467	844.924	1.64945	0.499035	3.30528	0.000948817	0.0313971	11	Efemp1	EFEMP1
ENSMUSG00000028953	1827.39	0.217534	0.0658079	3.30559	0.000947764	0.0313971	5	Abcf2	ABCF2
ENSMUSG00000028953	1827.39	0.217534	0.0658079	3.30559	0.000947764	0.0313971	5	Abcf2	ABCF2
ENSMUSG00000025993	856.325	-0.753374	0.227968	-3.30473	0.000950669	0.0313977	1	Slc40a1	SLC40A1
ENSMUSG00000024831	253.735	0.248038	0.0750769	3.30379	0.000953879	0.0314431	19	Ighmbp2	IGHMBP2
ENSMUSG00000046727	266.241	0.801884	0.242817	3.30242	0.000958543	0.0315362	18	Cystm1	CYSTM1
ENSMUSG00000028708	833.565	-0.239546	0.0725597	-3.30136	0.000962168	0.0315949	4	Mknk1	MKNK1
ENSMUSG00000057143	383.918	-0.457262	0.138633	-3.29835	0.000972533	0.0318133	7	Trim12c	TRIM5
ENSMUSG00000057143	383.918	-0.457262	0.138633	-3.29835	0.000972533	0.0318133	7	Trim12c	AC104389.5
ENSMUSG00000079190	6.40179	-1.57676	0.478021	-3.29851	0.000971992	0.0318133
ENSMUSG00000052684	1767.67	0.545772	0.165506	3.29759	0.000975188	0.0318394	4	Jun	JUN
ENSMUSG00000000706	3.49174	1.5621	0.474068	3.2951	0.000983866	0.0320617	13	Btn1a1	BTN1A1
ENSMUSG00000089774	572.161	0.620717	0.188467	3.29351	0.000989448	0.0321824	16	Slc5a3	SLC5A3
ENSMUSG00000022054	29.7547	1.92939	0.585921	3.29293	0.000991499	0.032188	14	Nefm
ENSMUSG00000022054	29.7547	1.92939	0.585921	3.29293	0.000991499	0.032188	14	Nefm
ENSMUSG00000019933	20.3824	1.51828	0.46124	3.29173	0.00099574	0.0322037	10	Mrln
ENSMUSG00000022358	1613.98	0.962481	0.292368	3.29202	0.000994693	0.0322037	15	Fbxo32	FBXO32
ENSMUSG00000003970	15621.5	0.415001	0.126145	3.28987	0.00100234	0.0322522	15	Rpl8	RPL8
ENSMUSG00000030189	4956.7	0.57409	0.174511	3.28972	0.00100288	0.0322522
ENSMUSG00000046402	421.814	0.649569	0.197405	3.29054	0.00099996	0.0322522	9	Rbp1	RBP1
ENSMUSG00000033016	2923.81	-0.630724	0.191822	-3.28808	0.00100875	0.0323801	18	Nfatc1	NFATC1
ENSMUSG00000027257	674.648	0.754797	0.230002	3.2817	0.00103184	0.0329722	2	Pacsin3	PACSIN3
ENSMUSG00000027257	674.648	0.754797	0.230002	3.2817	0.00103184	0.0329722	2	Pacsin3	PACSIN3
ENSMUSG00000050321	12.1509	1.87323	0.570863	3.28139	0.00103297	0.0329722	18	Neto1	NETO1
ENSMUSG00000050321	12.1509	1.87323	0.570863	3.28139	0.00103297	0.0329722	18	Neto1	NETO1
ENSMUSG00000056692	3103.62	0.252997	0.0770926	3.28172	0.00103175	0.0329722	17	Ilrun	ILRUN
ENSMUSG00000036376	253.242	0.265343	0.0808952	3.28009	0.00103775	0.0330633	13	Abt1	ABT1
ENSMUSG00000030228	1.85536	1.77531	0.541787	3.27676	0.00105004	0.0333928	6	Pik3c2g	PIK3C2G
ENSMUSG00000007480	22.6326	1.38582	0.423373	3.27329	0.00106304	0.0334021	18	Mc5r	MC5R
ENSMUSG00000015126	438.405	0.247516	0.0756138	3.27343	0.00106251	0.0334021
ENSMUSG00000017778	460.28	0.321757	0.098248	3.27495	0.00105681	0.0334021	13	Cox7c	COX7C
ENSMUSG00000017778	460.28	0.321757	0.098248	3.27495	0.00105681	0.0334021	13	Cox7c	COX7C
ENSMUSG00000022602	55.3472	0.847669	0.259189	3.27046	0.00107372	0.0334021	15	Arc	ARC
ENSMUSG00000022602	55.3472	0.847669	0.259189	3.27046	0.00107372	0.0334021	15	Arc	ARC
ENSMUSG00000027840	77.3941	-0.766432	0.234076	-3.27428	0.00105932	0.0334021	3	Wnt2b	WNT2B
ENSMUSG00000027840	77.3941	-0.766432	0.234076	-3.27428	0.00105932	0.0334021	3	Wnt2b	WNT2B
ENSMUSG00000030525	19.4114	-1.10669	0.33827	-3.27163	0.00106931	0.0334021	7	Chrna7*	CHRFAM7A
ENSMUSG00000030525	19.4114	-1.10669	0.33827	-3.27163	0.00106931	0.0334021	7	Chrna7	CHRNA7
ENSMUSG00000030872	1709.6	-0.271845	0.0829865	-3.27578	0.00105371	0.0334021	7	Gga2	GGA2
ENSMUSG00000030872	1709.6	-0.271845	0.0829865	-3.27578	0.00105371	0.0334021	7	Gga2	GGA2
ENSMUSG00000044320	15.4601	0.895413	0.273604	3.27266	0.00106539	0.0334021	2	1700001O22Rik	C9orf50
ENSMUSG00000047824	1686.71	0.23507	0.0718685	3.27084	0.00107228	0.0334021	3	Pygo2	PYGO2
ENSMUSG00000050578	45157.4	-1.12057	0.342586	-3.2709	0.00107205	0.0334021	9	Mmp13	MMP13
ENSMUSG00000062929	1696.45	0.650592	0.198817	3.27231	0.00106672	0.0334021	12	Cfl2	CFL2
ENSMUSG00000074807	66.3249	0.35636	0.108832	3.27439	0.00105891	0.0334021	2	Gm10762
ENSMUSG00000074807	66.3249	0.35636	0.108832	3.27439	0.00105891	0.0334021	2	Gm10762
ENSMUSG00000025172	652.177	1.4508	0.444603	3.26313	0.0011019	0.0342166	19	Ankrd2	ANKRD2
ENSMUSG00000031672	1328.7	0.435967	0.13371	3.26055	0.00111198	0.0344673	8	Got2	GOT2
ENSMUSG00000005503	23.3309	-2.37062	0.727349	-3.25926	0.00111703	0.0345615	6	Evx1	EVX1
ENSMUSG00000005503	23.3309	-2.37062	0.727349	-3.25926	0.00111703	0.0345615	6	Evx1	EVX1
ENSMUSG00000022897	1310.83	0.226593	0.0695639	3.25734	0.00112463	0.0347339	16	Dyrk1a	DYRK1A
ENSMUSG00000022897	1310.83	0.226593	0.0695639	3.25734	0.00112463	0.0347339	16	Dyrk1a	DYRK1A
ENSMUSG00000029597	13.9272	0.875352	0.268881	3.25554	0.00113178	0.0347667	5	Sds	SDS
ENSMUSG00000038045	15.7734	-0.589491	0.181056	-3.25585	0.00113054	0.0347667	17	Sult6b1	SULT6B1
ENSMUSG00000047591	38.9593	0.986563	0.303006	3.25592	0.00113027	0.0347667	15	Mafa	MAFA
ENSMUSG00000029153	102.959	0.782934	0.240622	3.25379	0.00113878	0.0348629	5	Ociad2	OCIAD2
ENSMUSG00000036026	1768.99	0.226266	0.0695404	3.25374	0.00113898	0.0348629	17	Tmem63b	TMEM63B
ENSMUSG00000034055	989.757	0.523236	0.160922	3.25149	0.00114801	0.0349523	X	Phka1	PHKA1
ENSMUSG00000044337	799.474	0.60584	0.186308	3.25182	0.00114668	0.0349523	1	Ackr3	ACKR3
ENSMUSG00000057531	868.417	0.411022	0.126405	3.25163	0.00114745	0.0349523	13	Dtnbp1	DTNBP1
ENSMUSG00000004558	2253.56	1.13681	0.350103	3.24706	0.00116602	0.0354177	14	Ndrg2	NDRG2
ENSMUSG00000025871	1409.09	0.285	0.0877808	3.24672	0.00116744	0.0354177	13	4833439L19Rik	KIAA1191
ENSMUSG00000025871	1409.09	0.285	0.0877808	3.24672	0.00116744	0.0354177	13	4833439L19Rik	KIAA1191
ENSMUSG00000029319	640.752	0.212708	0.0655579	3.24458	0.00117623	0.0355657	5	Coq2	COQ2
ENSMUSG00000031955	1285.52	0.351542	0.108349	3.24453	0.00117646	0.0355657	8	Bcar1	BCAR1
ENSMUSG00000050947	217.157	0.499002	0.15387	3.243	0.00118278	0.0356938	3	Amigo1	AMIGO1
ENSMUSG00000052837	1834.84	0.520112	0.160419	3.24221	0.00118606	0.0357299	8	Junb	JUNB
ENSMUSG00000039232	171.514	-0.587167	0.181259	-3.23938	0.00119788	0.0359596	10	Stx11	STX11
ENSMUSG00000039232	171.514	-0.587167	0.181259	-3.23938	0.00119788	0.0359596	10	Stx11	STX11
ENSMUSG00000050973	71.4405	-0.310196	0.0957458	-3.23979	0.0011962	0.0359596	7	Gdpgp1	AC091167.7
ENSMUSG00000050973	71.4405	-0.310196	0.0957458	-3.23979	0.0011962	0.0359596	7	Gdpgp1	GDPGP1
ENSMUSG00000015243	2872.03	0.48678	0.150399	3.23658	0.00120971	0.0360834	4	Abca1	ABCA1
ENSMUSG00000025354	1491.97	-0.196486	0.0607044	-3.23677	0.00120893	0.0360834
ENSMUSG00000042686	271.329	1.05206	0.324969	3.23742	0.00120615	0.0360834	1	Jph1	JPH1
ENSMUSG00000116121	8.7984	0.731154	0.225915	3.23641	0.00121043	0.0360834	15	Gm49486	PICK1
ENSMUSG00000022286	14.7646	-1.37711	0.425976	-3.23284	0.00122565	0.0364187	15	Grhl2	GRHL2
ENSMUSG00000035356	663.37	0.625287	0.193421	3.23278	0.00122592	0.0364187	16	Nfkbiz	NFKBIZ
ENSMUSG00000109864	11.6067	0.923986	0.28594	3.23139	0.00123189	0.0365324	10	Eid3	EID3
ENSMUSG00000005628	255.932	1.37153	0.424645	3.22981	0.00123871	0.0366081	3	Tmod4	TMOD4
ENSMUSG00000036111	56.8578	0.843123	0.261017	3.23015	0.00123727	0.0366081	7	Lmo1	LMO1
ENSMUSG00000021482	710.597	0.307272	0.0952967	3.22437	0.00126249	0.0372343	13	Prxl2c	PRXL2C
ENSMUSG00000021482	710.597	0.307272	0.0952967	3.22437	0.00126249	0.0372343	13	Prxl2c	PRXL2C
ENSMUSG00000066684	25.7081	-0.860309	0.266888	-3.22348	0.00126641	0.0372343	5	Pilrb1
ENSMUSG00000074001	363.555	1.54559	0.479426	3.22384	0.00126486	0.0372343	9	Klhl40	KLHL40
ENSMUSG00000046159	7.34893	1.24625	0.386711	3.22269	0.00126991	0.0372731	13	Chrm3	CHRM3
ENSMUSG00000046159	7.34893	1.24625	0.386711	3.22269	0.00126991	0.0372731	13	Chrm3	CHRM3
ENSMUSG00000085601	3.27292	1.20987	0.375588	3.22126	0.00127629	0.0373965	7	Gm4969	BHMG1
ENSMUSG00000021549	1153.37	0.326348	0.101411	3.21806	0.00129059	0.0375188	13	Rasa1	RASA1
ENSMUSG00000021549	1153.37	0.326348	0.101411	3.21806	0.00129059	0.0375188	13	Rasa1	RASA1
ENSMUSG00000021606	537.882	0.379995	0.11815	3.21621	0.00129896	0.0375188	13	Ndufs6	NDUFS6
ENSMUSG00000024892	473.359	0.654944	0.203466	3.21893	0.00128669	0.0375188	19	Pcx	PC
ENSMUSG00000026301	1.09878	1.7293	0.53775	3.21581	0.00130076	0.0375188	1	Iqca	IQCA1
ENSMUSG00000032058	810.632	-0.280384	0.0871976	-3.2155	0.00130216	0.0375188	9	Ppp2r1b	PPP2R1B
ENSMUSG00000039934	573.947	-0.678993	0.211153	-3.21564	0.00130153	0.0375188	5	Gsap	GSAP
ENSMUSG00000039934	573.947	-0.678993	0.211153	-3.21564	0.00130153	0.0375188	5	Gsap	GSAP
ENSMUSG00000042622	419.869	0.675602	0.210049	3.21641	0.00129806	0.0375188	15	Maff	MAFF
ENSMUSG00000055239	1933.47	0.244449	0.0760229	3.21546	0.00130236	0.0375188	6	Kcmf1	KCMF1
ENSMUSG00000057101	437.406	-0.195775	0.0608318	-3.2183	0.00128951	0.0375188	7	Zfp180	ZNF180
ENSMUSG00000070385	245.698	1.50572	0.468038	3.21708	0.00129501	0.0375188	3	Ampd1	AMPD1
ENSMUSG00000090733	4597.83	0.352946	0.109788	3.2148	0.00130533	0.0375415	3	Rps27
ENSMUSG00000090733	4597.83	0.352946	0.109788	3.2148	0.00130533	0.0375415	3	Rps27
ENSMUSG00000019578	303.19	0.208719	0.0649716	3.21247	0.00131598	0.0377842	17	Ubxn6	UBXN6
ENSMUSG00000019578	303.19	0.208719	0.0649716	3.21247	0.00131598	0.0377842	17	Ubxn6	UBXN6
ENSMUSG00000091474	167.569	-0.30046	0.0935692	-3.2111	0.00132226	0.0379012	7	2610021A01Rik
ENSMUSG00000005681	10.6774	0.903506	0.2815	3.20961	0.00132917	0.0379739	1	Apoa2	APOA2
ENSMUSG00000005681	10.6774	0.903506	0.2815	3.20961	0.00132917	0.0379739	1	Apoa2	APOA2
ENSMUSG00000035759	53.7299	-0.348148	0.108482	-3.20926	0.00133077	0.0379739	10	Bbs10	BBS10
ENSMUSG00000106627	0.904087	3.0482	0.949857	3.20911	0.00133145	0.0379739	5	Gm21680
ENSMUSG00000106627	0.904087	3.0482	0.949857	3.20911	0.00133145	0.0379739	5	Gm21680
ENSMUSG00000015120	1822.71	0.316762	0.098814	3.20564	0.00134765	0.0383489	17	Ube2i	UBE2I
ENSMUSG00000036949	7.09166	1.16989	0.364984	3.20533	0.00134907	0.0383489	2	Slc39a12	SLC39A12
ENSMUSG00000096878	0.897058	-1.87664	0.585676	-3.20423	0.00135424	0.0384321	5	Gm21083
ENSMUSG00000032648	2394.36	1.35663	0.423594	3.20266	0.00136164	0.0385782	19	Pygm	PYGM
ENSMUSG00000036450	1147.04	0.330104	0.103106	3.20161	0.00136661	0.0386499	19	Hif1an	HIF1AN
ENSMUSG00000073700	986.653	0.338295	0.105678	3.20118	0.00136868	0.0386499	4	Klhl21	KLHL21
ENSMUSG00000025279	208.137	-1.07032	0.334415	-3.20056	0.00137159	0.0386685	14	Dnase1l3	DNASE1L3
ENSMUSG00000022312	3639.84	0.406144	0.126995	3.19812	0.00138328	0.0388836	15	Eif3h	EIF3H
ENSMUSG00000022312	3639.84	0.406144	0.126995	3.19812	0.00138328	0.0388836	15	Eif3h	EIF3H
ENSMUSG00000027999	468.653	0.440414	0.137715	3.19802	0.00138376	0.0388836	3	Pla2g12a	PLA2G12A
ENSMUSG00000022501	1.76097	-1.00244	0.313536	-3.19722	0.00138759	0.0389275	16	Prm1
ENSMUSG00000022501	1.76097	-1.00244	0.313536	-3.19722	0.00138759	0.0389275	16	Prm1
ENSMUSG00000056501	1104.08	0.492643	0.154177	3.19531	0.00139679	0.0391216	2	Cebpb	CEBPB
ENSMUSG00000020722	514.832	1.48717	0.465506	3.19474	0.00139958	0.0391357	11	Cacng1	CACNG1
ENSMUSG00000002147	1999.2	-0.275011	0.0861607	-3.19184	0.00141372	0.039446	10	Stat6	STAT6
ENSMUSG00000040945	4325.37	0.392373	0.122942	3.19152	0.00141528	0.039446	4	Rcc2	RCC2
ENSMUSG00000040945	4325.37	0.392373	0.122942	3.19152	0.00141528	0.039446	4	Rcc2	RCC2
ENSMUSG00000030790	473.525	1.21325	0.380314	3.19013	0.00142209	0.0395716	7	Adm	ADM
ENSMUSG00000040703	236.143	-1.01914	0.319701	-3.18779	0.00143366	0.0398288	7	Cyp2s1	CYP2S1
ENSMUSG00000057666	9120.19	0.46154	0.144823	3.18692	0.00143794	0.0398831	6	Gapdh	GAPDH
ENSMUSG00000057666	9120.19	0.46154	0.144823	3.18692	0.00143794	0.0398831	6	Gapdh	GAPDH
ENSMUSG00000021481	431.398	0.278033	0.0872704	3.18588	0.00144314	0.0399627	13	Zfp346	ZNF346
ENSMUSG00000004085	1177.6	0.593158	0.186275	3.18432	0.00145093	0.0400085	2	Map3k20	MAP3K20
ENSMUSG00000019428	2957.41	0.244825	0.0769021	3.18359	0.00145462	0.0400085	8	Fkbp8	FKBP8
ENSMUSG00000020420	65.1912	-0.365738	0.114889	-3.1834	0.00145558	0.0400085	7	Zfp607a	ZNF780A
ENSMUSG00000025745	2640.28	0.390789	0.122762	3.18331	0.00145601	0.0400085	5	Hadha	HADHA
ENSMUSG00000033400	1315.41	0.506478	0.159109	3.18322	0.00145647	0.0400085	3	Agl	AGL
ENSMUSG00000031161	682.13	0.301406	0.0947003	3.18274	0.0014589	0.0400112	X	Hdac6	HDAC6
ENSMUSG00000015365	2.805	1.69069	0.53161	3.18032	0.0014711	0.0402419	15	Mov10l1	MOV10L1
ENSMUSG00000042359	110.966	0.697683	0.219419	3.17968	0.00147435	0.0402419	2	Osbpl6	OSBPL6
ENSMUSG00000042359	110.966	0.697683	0.219419	3.17968	0.00147435	0.0402419	2	Osbpl6	OSBPL6
ENSMUSG00000087279	1.26406	1.47708	0.464518	3.17981	0.00147372	0.0402419	11	4930544D05Rik	C17orf107
ENSMUSG00000048429	958.202	0.30569	0.0962372	3.17642	0.00149104	0.0406326	9	Timm29	TIMM29
ENSMUSG00000051504	25.3389	-1.15263	0.362976	-3.17549	0.00149584	0.0406988	7	Siglech	CD33
ENSMUSG00000005148	85.8676	0.974371	0.306947	3.1744	0.00150148	0.0407777	14	Klf5	KLF5
ENSMUSG00000005148	85.8676	0.974371	0.306947	3.1744	0.00150148	0.0407777	14	Klf5	KLF5
ENSMUSG00000060397	51.9905	-0.331162	0.104336	-3.17401	0.0015035	0.0407777	7	Zfp128	ZNF8
ENSMUSG00000020884	11.4381	1.27917	0.403381	3.17112	0.0015185	0.0411195	11	Asgr1	ASGR1
ENSMUSG00000005779	3521.28	0.287272	0.0906261	3.16986	0.00152511	0.0412168	3	Psmb4	PSMB4
ENSMUSG00000028327	67.1119	-0.866665	0.273437	-3.16952	0.00152691	0.0412168	4	Stra6l
ENSMUSG00000073491	94.8136	-1.05941	0.334323	-3.16884	0.00153051	0.0412491	1	Ifi213	PYHIN1
ENSMUSG00000073491	94.8136	-1.05941	0.334323	-3.16884	0.00153051	0.0412491	1	Ifi213	IFI16
ENSMUSG00000046714	161.687	0.734499	0.231842	3.1681	0.0015344	0.041289	8	Foxc2	FOXC2
ENSMUSG00000030518	15.5279	1.18049	0.372735	3.1671	0.00153967	0.0413659	7	Fam189a1	FAM189A1
ENSMUSG00000039693	338.051	0.24216	0.0764838	3.16615	0.00154469	0.0413782	4	Msantd3	MSANTD3
ENSMUSG00000068922	611.589	0.310279	0.0980003	3.1661	0.00154495	0.0413782	3	Msto1	MSTO1
ENSMUSG00000041817	24.8177	0.834471	0.263696	3.16452	0.00155339	0.0414744	13	Fam169a	FAM169A
ENSMUSG00000056612	1419.73	0.388158	0.122648	3.16482	0.00155178	0.0414744	19	Ppp1r14b	PPP1R14B
ENSMUSG00000040035	69.096	-0.730794	0.231056	-3.16284	0.00156237	0.0416494	2	Disp2	DISP2
ENSMUSG00000078117	4.0316	-1.41184	0.446519	-3.16188	0.00156754	0.0417224	9	Gm16485
ENSMUSG00000059363	106.101	0.401503	0.127055	3.16008	0.00157725	0.0419158	19	Fxn	FXN
ENSMUSG00000048264	700.083	0.228639	0.0723774	3.15898	0.0015832	0.0420087	13	Dip2c	DIP2C
ENSMUSG00000035936	209.694	0.398098	0.126071	3.15774	0.00158997	0.0420583	13	Aldh5a1	ALDH5A1
ENSMUSG00000074240	3.50016	1.15543	0.365888	3.15787	0.00158929	0.0420583	8	Cib3	CIB3
ENSMUSG00000034472	96.8987	1.49202	0.472642	3.15677	0.00159528	0.0420688	8	Rasd2	RASD2
ENSMUSG00000034472	96.8987	1.49202	0.472642	3.15677	0.00159528	0.0420688	8	Rasd2	RASD2
ENSMUSG00000044857	1578.26	0.232251	0.0735677	3.15697	0.0015942	0.0420688	17	Lemd2	LEMD2
ENSMUSG00000032561	91.6561	1.12892	0.35776	3.15551	0.00160215	0.0421851	9	Acpp	ACPP
ENSMUSG00000005813	1053.92	0.207872	0.0659137	3.1537	0.00161217	0.0422541	3	Metap1	METAP1
ENSMUSG00000005813	1053.92	0.207872	0.0659137	3.1537	0.00161217	0.0422541	3	Metap1	METAP1
ENSMUSG00000021983	19.5966	0.693696	0.219903	3.15456	0.00160742	0.0422541	14	Atp8a2	ATP8A2
ENSMUSG00000056919	248.964	-0.261341	0.082861	-3.15397	0.00161067	0.0422541	9	Cep162	CEP162
ENSMUSG00000004359	67.4752	-0.9156	0.290965	-3.14677	0.00165083	0.0424911	10	Spic	SPIC
ENSMUSG00000004359	67.4752	-0.9156	0.290965	-3.14677	0.00165083	0.0424911	10	Spic	SPIC
ENSMUSG00000004895	822.124	0.175982	0.0558923	3.14859	0.00164062	0.0424911	3	Prcc	PRCC
ENSMUSG00000020901	690.032	-0.667614	0.211916	-3.15037	0.00163063	0.0424911	11	Pik3r5	PIK3R5
ENSMUSG00000021548	377.75	0.207578	0.0659465	3.14767	0.00164577	0.0424911	13	Ccnh	CCNH
ENSMUSG00000021548	377.75	0.207578	0.0659465	3.14767	0.00164577	0.0424911	13	Ccnh	CCNH
ENSMUSG00000022893	3249.55	0.732959	0.232958	3.14631	0.00165344	0.0424911	16	Adamts1	ADAMTS1
ENSMUSG00000022893	3249.55	0.732959	0.232958	3.14631	0.00165344	0.0424911	16	Adamts1	ADAMTS1
ENSMUSG00000026358	111.887	0.880443	0.279821	3.14645	0.00165264	0.0424911	1	Rgs1	RGS1
ENSMUSG00000026819	565.05	0.321255	0.102025	3.1488	0.00163945	0.0424911	2	Slc25a25	SLC25A25
ENSMUSG00000028138	1440.97	0.233473	0.0741322	3.14941	0.001636	0.0424911	3	Adh5	ADH5
ENSMUSG00000030967	1149.72	0.285327	0.0906001	3.1493	0.00163662	0.0424911	7	Zranb1	ZRANB1
ENSMUSG00000036840	334.776	0.345804	0.109866	3.14752	0.00164664	0.0424911	8	Siah1a	SIAH1
ENSMUSG00000036840	334.776	0.345804	0.109866	3.14752	0.00164664	0.0424911	8	Siah1a	SIAH1
ENSMUSG00000044156	4.49128	-1.10807	0.352002	-3.1479	0.00164446	0.0424911	6	Hepacam2	HEPACAM2
ENSMUSG00000078578	4636.7	0.183038	0.0581414	3.14816	0.00164303	0.0424911	3	Ube2d3	UBE2D3
ENSMUSG00000078995	32.9936	-0.507418	0.16104	-3.15088	0.00162779	0.0424911	13	Zfp456	ZNF429
ENSMUSG00000078995	32.9936	-0.507418	0.16104	-3.15088	0.00162779	0.0424911	13	Zfp456	ZNF429
ENSMUSG00000006457	5520.08	1.55897	0.496148	3.14214	0.00167717	0.0430366	19	Actn3	ACTN3
ENSMUSG00000006457	5520.08	1.55897	0.496148	3.14214	0.00167717	0.0430366	19	Actn3	ACTN3
ENSMUSG00000020102	362.356	-0.690426	0.219897	-3.13977	0.00169083	0.0432574	10	Slc16a7	SLC16A7
ENSMUSG00000045538	215.83	0.256635	0.0817291	3.14007	0.00168909	0.0432574	8	Ddx28	DDX28
ENSMUSG00000034438	90.6703	-1.20736	0.384691	-3.13853	0.00169799	0.043376	5	Gbp8	GBP6
ENSMUSG00000036879	697.268	0.526047	0.167637	3.13801	0.00170099	0.0433878	8	Phkb	PHKB
ENSMUSG00000021047	53.8551	0.996606	0.317646	3.13747	0.00170411	0.0434029	12	Nova1	NOVA1
ENSMUSG00000075225	19.4583	0.749479	0.238942	3.13666	0.00170886	0.0434593	10	Ccdc162
ENSMUSG00000022225	27.7937	-1.15753	0.369194	-3.1353	0.00171681	0.0435967	14	Cma1	CMA1
ENSMUSG00000005483	783.87	0.29355	0.093753	3.1311	0.00174155	0.0437331	8	Dnajb1	DNAJB1
ENSMUSG00000018322	855.185	0.230813	0.0737179	3.13103	0.00174193	0.0437331
ENSMUSG00000020100	1211.41	-0.40361	0.128941	-3.13019	0.00174692	0.0437331	10	Slc29a3	SLC29A3
ENSMUSG00000020799	10.7527	1.71162	0.546754	3.13051	0.00174506	0.0437331	11	Tekt1	TEKT1
ENSMUSG00000020799	10.7527	1.71162	0.546754	3.13051	0.00174506	0.0437331	11	Tekt1	TEKT1
ENSMUSG00000022652	62.4712	-1.48337	0.473991	-3.12953	0.00175087	0.0437331	16	Morc1	MORC1
ENSMUSG00000022652	62.4712	-1.48337	0.473991	-3.12953	0.00175087	0.0437331	16	Morc1	MORC1
ENSMUSG00000024430	19.8075	0.650068	0.207641	3.13073	0.00174372	0.0437331	18	Cabyr	CABYR
ENSMUSG00000024914	1671.27	0.339219	0.108404	3.12921	0.00175279	0.0437331	19	Drap1	DRAP1
ENSMUSG00000031505	721.151	0.270707	0.0864011	3.13314	0.00172948	0.0437331	8	Naxd	NAXD
ENSMUSG00000040543	116.38	0.875666	0.279703	3.1307	0.00174388	0.0437331	11	Pitpnm3	PITPNM3
ENSMUSG00000040543	116.38	0.875666	0.279703	3.1307	0.00174388	0.0437331	11	Pitpnm3	PITPNM3
ENSMUSG00000042729	542.488	0.284058	0.090776	3.12922	0.00175272	0.0437331	19	Wdr74	WDR74
ENSMUSG00000072772	492.276	0.266061	0.0850125	3.12967	0.00175003	0.0437331	6	Grcc10	C12orf57
ENSMUSG00000092335	7.39297	-0.625888	0.199737	-3.13356	0.00172697	0.0437331	7	Zfp977
ENSMUSG00000005107	111.147	0.40997	0.131099	3.12718	0.00176489	0.0439709	5	Slc2a9	SLC2A9
ENSMUSG00000026390	22.8591	1.69566	0.542639	3.12484	0.001779	0.0442581	1	Marco	MARCO
ENSMUSG00000026173	30.5629	0.822474	0.263276	3.12399	0.00178414	0.0443218	1	Plcd4	PLCD4
ENSMUSG00000078184	85.2027	0.292179	0.0935517	3.12318	0.0017891	0.0443806	1	Rbm8a2	RBM8A
ENSMUSG00000073733	23.3048	-0.468095	0.149904	-3.12262	0.00179248	0.0444002	4	Cplane2	CPLANE2
ENSMUSG00000032621	1485.98	0.330723	0.105965	3.12105	0.00180207	0.0444423	13	Srek1
ENSMUSG00000038205	737.551	0.44116	0.141368	3.12065	0.00180455	0.0444423	3	Prkab2	PRKAB2
ENSMUSG00000038523	94.4753	0.660006	0.211412	3.12189	0.00179696	0.0444423
ENSMUSG00000039481	30.3769	0.76585	0.245373	3.12117	0.00180132	0.0444423	17	Nrtn	NRTN
ENSMUSG00000041841	3410.64	0.423597	0.135779	3.11975	0.00181003	0.0445133	15	Rpl37
ENSMUSG00000052934	902.68	0.584207	0.187386	3.11766	0.0018229	0.0447656	8	Fbxo31	FBXO31
ENSMUSG00000004110	18.3135	-1.00881	0.323807	-3.11547	0.00183652	0.0449712	1	Cacna1e	CACNA1E
ENSMUSG00000008734	854.259	0.417394	0.133958	3.11586	0.00183408	0.0449712	7	Gprc5b	GPRC5B
ENSMUSG00000032745	1135.11	0.185938	0.0597197	3.1135	0.0018488	0.0452072	13	Gpbp1	GPBP1
ENSMUSG00000018537	585.152	0.321771	0.103411	3.11157	0.00186092	0.0454321	11	Pcgf2	PCGF2
ENSMUSG00000079363	324.381	-0.983198	0.316019	-3.1112	0.0018633	0.0454321	5	Gbp4	GBP6
ENSMUSG00000034135	1611.25	0.347046	0.111723	3.1063	0.00189446	0.0460901	9	Sik3	SIK3
ENSMUSG00000052374	1499.47	1.47693	0.475493	3.10611	0.00189566	0.0460901	13	Actn2	ACTN2
ENSMUSG00000024853	3150.6	0.18246	0.0587621	3.10505	0.00190245	0.0461433	19	Sf3b2	SF3B2
ENSMUSG00000030759	1404.35	-0.242673	0.0781616	-3.10477	0.0019043	0.0461433	7	Far1	FAR1
ENSMUSG00000036693	854.473	0.229613	0.073961	3.10451	0.00190592	0.0461433	5	Nop14	NOP14
ENSMUSG00000015837	6884.66	0.371259	0.11962	3.10366	0.0019114	0.0461455	11	Sqstm1	SQSTM1
ENSMUSG00000033685	7160.74	-0.568292	0.18308	-3.10407	0.00190878	0.0461455	7	Ucp2	UCP2
ENSMUSG00000047517	3.92277	-1.57824	0.508601	-3.1031	0.00191505	0.0461687	7	Dmbt1	DMBT1
ENSMUSG00000042439	997.666	0.350578	0.113008	3.10223	0.00192066	0.0462389	18	Zfp532	ZNF532
ENSMUSG00000049001	1329.4	-0.892879	0.287959	-3.10071	0.00193055	0.0464118	6	Ndnf	NDNF
ENSMUSG00000028964	2074.32	0.344463	0.111147	3.09917	0.00194062	0.0465884	4	Park7	PARK7
ENSMUSG00000022982	2489.88	0.302155	0.0975569	3.09722	0.00195348	0.0468315	16	Sod1	SOD1
ENSMUSG00000022982	2489.88	0.302155	0.0975569	3.09722	0.00195348	0.0468315	16	Sod1	SOD1
ENSMUSG00000028234	7629.28	0.451641	0.145887	3.09583	0.00196262	0.046985	4	Rps20	RPS20
ENSMUSG00000030592	4207.34	1.48624	0.480399	3.09375	0.00197642	0.0470997	7	Ryr1*	RYR1
ENSMUSG00000030757	9.79458	1.27345	0.411659	3.09346	0.0019784	0.0470997	7	Zkscan2*	ZKSCAN2
ENSMUSG00000032475	499.843	-0.19907	0.0643343	-3.09431	0.00197273	0.0470997	9	Nck1	NCK1
ENSMUSG00000042638	3.21211	0.94211	0.304511	3.09384	0.00197582	0.0470997	6	Gucy2c	GUCY2C
ENSMUSG00000006204	23.7629	-1.2551	0.406079	-3.09078	0.0019963	0.0471277	7	Cdcp3
ENSMUSG00000011306	595.608	0.194354	0.06286	3.09186	0.00198905	0.0471277	8	Sugp1	SUGP1
ENSMUSG00000016194	108.427	0.88191	0.285335	3.09079	0.00199625	0.0471277	1	Hsd11b1	HSD11B1
ENSMUSG00000016194	108.427	0.88191	0.285335	3.09079	0.00199625	0.0471277	1	Hsd11b1	HSD11B1
ENSMUSG00000030724	23.5736	-1.343	0.434574	-3.09037	0.00199906	0.0471277
ENSMUSG00000032373	613.548	-0.971083	0.314028	-3.09235	0.00198579	0.0471277	9	Car12	CA12
ENSMUSG00000034212	9.80669	0.571841	0.185053	3.09014	0.00200063	0.0471277	1	Ankmy1	ANKMY1
ENSMUSG00000040586	287.675	0.249701	0.0808196	3.08961	0.0020042	0.0471277	X	Ofd1	OFD1
ENSMUSG00000042659	822.329	-0.532808	0.172357	-3.09129	0.00199286	0.0471277	7	Arrdc4	ARRDC4
ENSMUSG00000068854	125.987	-0.461205	0.149277	-3.08959	0.00200432	0.0471277	3	H2bc21	H2BC11
ENSMUSG00000068854	125.987	-0.461205	0.149277	-3.08959	0.00200432	0.0471277	3	H2bc21	H2BC11
ENSMUSG00000007805	129.695	1.30208	0.421705	3.08765	0.00201746	0.0473716	1	Twist2	TWIST2
ENSMUSG00000089687	9.91921	-0.516381	0.167265	-3.0872	0.00202051	0.0473782	4	Rab42	RAB42
ENSMUSG00000089687	9.91921	-0.516381	0.167265	-3.0872	0.00202051	0.0473782	4	Rab42	RAB42
ENSMUSG00000050891	299.742	0.387138	0.125432	3.08644	0.00202569	0.047435	15	Tatdn1	TATDN1
ENSMUSG00000050891	299.742	0.387138	0.125432	3.08644	0.00202569	0.047435	15	Tatdn1	TATDN1
ENSMUSG00000000811	321.92	0.347312	0.112591	3.08472	0.00203745	0.0476451	6	Txnrd3	TXNRD3
ENSMUSG00000034245	216.431	0.39292	0.127429	3.08345	0.00204614	0.0477183	6	Hdac11	HDAC11
ENSMUSG00000034245	216.431	0.39292	0.127429	3.08345	0.00204614	0.0477183	6	Hdac11	HDAC11
ENSMUSG00000046844	41.0742	1.18449	0.384137	3.0835	0.00204578	0.0477183	8	Vat1l	VAT1L
ENSMUSG00000046844	41.0742	1.18449	0.384137	3.0835	0.00204578	0.0477183	8	Vat1l	VAT1L
ENSMUSG00000028159	316.763	-0.373327	0.121113	-3.08248	0.00205287	0.0478101	3	Dapp1	DAPP1
ENSMUSG00000019852	149.243	-0.7601	0.246624	-3.08201	0.00205605	0.0478193	10	Arfgef3	ARFGEF3
ENSMUSG00000019852	149.243	-0.7601	0.246624	-3.08201	0.00205605	0.0478193	10	Arfgef3	ARFGEF3
ENSMUSG00000039067	2071.23	0.280433	0.0910107	3.08132	0.00206084	0.0478656	8	Psmd7	PSMD7
ENSMUSG00000031647	182.465	0.737781	0.239482	3.08074	0.00206487	0.0478943	8	Mfap3l	MFAP3L
ENSMUSG00000022253	715.504	0.462415	0.150133	3.08004	0.00206973	0.0479397	15	Nadk2	NADK2
ENSMUSG00000033182	45.4072	1.24219	0.403355	3.07965	0.00207242	0.0479397	6	Kbtbd12	KBTBD12
ENSMUSG00000033182	45.4072	1.24219	0.403355	3.07965	0.00207242	0.0479397	6	Kbtbd12	KBTBD12
ENSMUSG00000030235	5.11237	1.13742	0.369411	3.07902	0.00207681	0.0479765	6	Slco1c1	SLCO1C1
ENSMUSG00000042870	105.402	0.304785	0.0990513	3.07704	0.00209064	0.048231	8	Tom1	TOM1
ENSMUSG00000042870	105.402	0.304785	0.0990513	3.07704	0.00209064	0.048231	8	Tom1	TOM1
ENSMUSG00000033931	336.642	0.242722	0.0788925	3.07662	0.00209359	0.0482342	8	Rbm34	RBM34
ENSMUSG00000034320	1038.52	-0.310751	0.101025	-3.07598	0.00209815	0.0482744	18	Slc26a2	SLC26A2
ENSMUSG00000034320	1038.52	-0.310751	0.101025	-3.07598	0.00209815	0.0482744	18	Slc26a2	SLC26A2
ENSMUSG00000032000	725.222	-0.501364	0.163112	-3.07374	0.00211396	0.0485728	9	Birc3	BIRC3
ENSMUSG00000001416	4880.49	0.257789	0.0839585	3.07043	0.00213751	0.0488747	3	Cct3	CCT3
ENSMUSG00000009378	20.5483	-0.916802	0.298549	-3.07086	0.00213442	0.0488747	19	Slc16a12	SLC16A12
ENSMUSG00000009378	20.5483	-0.916802	0.298549	-3.07086	0.00213442	0.0488747	19	Slc16a12	SLC16A12
ENSMUSG00000024799	107.29	0.394979	0.128645	3.07029	0.0021385	0.0488747	19	Tm7sf2	TM7SF2
ENSMUSG00000030353	164.68	0.492574	0.160375	3.07139	0.00213063	0.0488747	6	Tead4	TEAD4
ENSMUSG00000038274	3984.8	0.426385	0.138911	3.06948	0.00214434	0.0489428	19	Fau	FAU
ENSMUSG00000060923	116.49	0.586461	0.191118	3.06859	0.00215073	0.0489585	11	Acyp2	ACYP2
ENSMUSG00000074934	1819.57	1.63008	0.531168	3.06886	0.00214876	0.0489585	2	Grem1	GREM1
ENSMUSG00000021737	1570.17	0.210079	0.0684717	3.06812	0.00215409	0.0489699	14	Psmd6	PSMD6
ENSMUSG00000027913	5.88689	2.51628	0.820253	3.06768	0.00215727	0.0489772	3	Crct1
ENSMUSG00000027913	5.88689	2.51628	0.820253	3.06768	0.00215727	0.0489772	3	Crct1
ENSMUSG00000059994	20.271	-0.773491	0.252212	-3.06683	0.00216339	0.0490512	3	Fcrl1*	FCRL1
ENSMUSG00000010086	11.1445	-1.35266	0.441272	-3.06537	0.00217398	0.0492262	11	Rnf112	RNF112
ENSMUSG00000029685	53.5202	1.43303	0.468006	3.06198	0.00219875	0.0495253	6	Asb15	ASB15
ENSMUSG00000031450	5.24132	0.816508	0.266609	3.06256	0.0021945	0.0495253	8	Grk1	GRK1
ENSMUSG00000035642	239.206	0.478607	0.156277	3.06256	0.00219452	0.0495253	7	Aamdc	AAMDC
ENSMUSG00000048997	302.426	0.360064	0.117579	3.06232	0.00219631	0.0495253	3	Atxn7l2	ATXN7L2
ENSMUSG00000047641	2.70263	-1.18473	0.3872	-3.05973	0.00221538	0.0498344
ENSMUSG00000021453	1166.5	0.576041	0.18837	3.05803	0.00222797	0.049921	13	Gadd45g	GADD45G
ENSMUSG00000028284	1593.64	0.197261	0.0645017	3.05822	0.00222655	0.049921	4	Map3k7	MAP3K7
ENSMUSG00000042306	7.34195	1.15307	0.376986	3.05866	0.00222328	0.049921	3	S100a14	S100A14
ENSMUSG00000003541	676.913	0.750115	0.245341	3.05744	0.00223234	0.0499536	17	Ier3	IER3
ENSMUSG00000060716	76.9993	0.807421	0.264134	3.05686	0.00223665	0.0499849	12	Plekhh1	PLEKHH1
ENSMUSG00000049295	724.545	0.270282	0.0884303	3.05645	0.00223976	0.0499893	14	Zfp219	ZNF219

## Sheet: Supp Table 3. Adult OB gene exp
Supplemental Table 3. Healthy adult osteoblast gene expression in males compared to females, ranked by adjusted p-value (GEO: GSE15678) (*indicates gene also found significant differentially expressed by sex in TARGET OS)
logFC	AveExpr	t	P.Value	adj.P.Val	B	probeID	symbol	chr	ensemblID
4.5466	10.6374	26.097	3.93019e-64	8.71873e-60	134.768	ILMN_1783142	RPS4Y1*	Y	ENSG00000129824
1.19932	8.4731	23.2311	5.02227e-57	5.57071e-53	118.782	ILMN_1670821	TXLNGY*	Y	ENSG00000131002
2.60699	9.29522	22.9969	2.49488e-56	1.84488e-52	117.211	ILMN_1755537	EIF1AY*	Y	ENSG00000198692
0.311067	7.87767	22.765	5.73667e-56	3.18156e-52	116.399	ILMN_1739587	UTY*	Y	ENSG00000183878
1.02545	8.39768	21.7054	5.28382e-53	2.34433e-49	109.705	ILMN_1691598	NLGN4Y*	Y	ENSG00000165246
0.270784	7.85024	20.7537	1.53933e-50	5.14054e-47	104.135	ILMN_1804958	ZFY*	Y	ENSG00000067646
0.315283	7.91046	20.7421	1.62206e-50	5.14054e-47	104.084	ILMN_1699687	USP9Y*	Y	ENSG00000114374
0.814492	8.19901	20.7634	1.88135e-50	5.21698e-47	103.937	ILMN_1685690	KDM5D*	Y	ENSG00000012817
0.322566	7.90329	19.7048	1.28951e-47	3.1785e-44	97.5193	ILMN_1772163	PRKY*	Y	ENSG00000099725
0.131117	7.71162	15.8226	2.23462e-36	4.95727e-33	72.0234	ILMN_1756506	TXLNGY	Y	ENSG00000131002
-0.449911	8.75204	-15.3255	6.02285e-35	1.21464e-31	68.7719	ILMN_1710136	PUDP	X	ENSG00000130021
-0.224019	8.49709	-14.714	4.00087e-33	7.39627e-30	64.6301	ILMN_1654488	KDM6A	X	ENSG00000147050
0.0749949	7.66007	13.636	6.96221e-30	1.18807e-26	57.2632	ILMN_1776195	TMSB4Y*	Y	ENSG00000154620
0.218444	7.80252	13.5986	9.75067e-30	1.54506e-26	56.9317	ILMN_1732039	DDX3Y*	Y	ENSG00000067048
-0.256303	8.52139	-12.9201	9.36604e-28	1.38517e-24	52.4221	ILMN_1687484	ZFX	X	ENSG00000005889
-0.458134	13.6396	-12.6753	5.05345e-27	7.0066e-24	50.7576	ILMN_1810577	RPS4X*	X	ENSG00000198034
-0.342122	11.5475	-11.4782	1.83708e-23	2.39728e-20	42.6625	ILMN_1665717	EIF2S3	X	ENSG00000130741
-0.278932	8.78585	-10.7251	2.98969e-21	3.68462e-18	37.6367	ILMN_1748116	GEMIN8	X	ENSG00000046647
-0.41756	11.7744	-10.348	3.72129e-20	4.34489e-17	35.1492	ILMN_1794392	DDX3X	X	ENSG00000215301
-0.134754	8.05895	-10.0161	3.35696e-19	3.72354e-16	32.98	ILMN_1778956	STS*	X	ENSG00000101846
-0.114524	7.96982	-8.5668	3.77268e-15	3.98539e-12	23.7937	ILMN_1664348	PNPLA4	X	ENSG00000006757
0.267024	9.78059	8.44434	8.08701e-15	8.15464e-12	23.0439	ILMN_1688318	FRG1BP	20	NA
-0.320333	9.82125	-8.17258	4.31853e-14	4.16532e-11	21.3974	ILMN_1813240	EIF1AX*	X	ENSG00000173674
-0.237866	8.55957	-7.73737	5.99364e-13	5.54012e-10	18.8147	ILMN_1755419	EIF1AX	X	ENSG00000173674
-0.0427066	7.79667	-7.13287	2.05327e-11	1.82199e-08	15.3513	ILMN_1704758	TXLNG	X	ENSG00000086712
-0.0425107	7.82649	-7.04535	3.38185e-11	2.8855e-08	14.8629	ILMN_1797537	ZRSR2	X	ENSG00000169249
0.140612	7.99483	6.86605	9.32553e-11	7.66213e-08	13.8711	ILMN_1813893	DDX43	6	ENSG00000080007
-0.0344079	7.7398	-6.65144	3.06246e-10	2.42634e-07	12.7092	ILMN_1705218	TRAPPC2	X	ENSG00000196459
-0.284979	10.1299	-6.41629	1.10177e-09	8.42814e-07	11.4599	ILMN_1766411	AP1S2	X	ENSG00000182287
0.207477	12.8945	6.32252	1.8217e-09	1.34709e-06	10.9697	ILMN_1785188	CD99	c("X", "Y")	ENSG00000002586
0.269429	8.18831	6.316	1.90927e-09	1.3663e-06	10.9249	ILMN_1668426	SPESP1	15	ENSG00000258484
0.022274	7.73447	6.2707	2.40063e-09	1.66424e-06	10.7008	ILMN_1675936	HIGD1B	17	ENSG00000131097
-0.0505801	7.82986	-6.24459	2.75731e-09	1.85358e-06	10.5659	ILMN_1798224	KDM5C*	X	ENSG00000126012
0.0194554	7.66156	6.20168	3.45973e-09	2.25737e-06	10.3449	ILMN_1721333	AURKC	19	ENSG00000105146
-0.143729	10.3315	-5.91982	1.49876e-08	9.49956e-06	8.91886	ILMN_1656165	USP9X	X	ENSG00000124486
-0.209848	9.77087	-5.82443	2.4375e-08	1.50204e-05	8.4465	ILMN_1673275	TRAPPC2	X	ENSG00000196459
-0.0919786	7.98129	-5.78485	2.97816e-08	1.78561e-05	8.25203	ILMN_1697460	REEP6	19	ENSG00000115255
0.104114	8.93176	5.73541	3.82016e-08	2.23017e-05	8.01043	ILMN_1660698	GTPBP8	3	ENSG00000163607
-0.0207826	7.63792	-5.66763	5.36204e-08	3.05004e-05	7.6816	ILMN_1665123	NMNAT3	3	ENSG00000163864
0.425094	12.529	5.52865	1.07191e-07	5.94482e-05	7.01099	ILMN_1725090	CTHRC1	8	ENSG00000164932
-0.122404	8.32977	-5.3674	2.33123e-07	0.00012485	6.25875	ILMN_1785266	OFD1	X	ENSG00000046651
-0.167519	10.3177	-5.36452	2.36373e-07	0.00012485	6.24536	ILMN_1721977	NAA10	X	ENSG00000102030
0.232331	12.1071	5.19824	5.21038e-07	0.000268807	5.48201	ILMN_1726245	TGFBR2	3	ENSG00000163513
0.0177146	7.73164	5.17227	5.88568e-07	0.000296745	5.36444	ILMN_1682989	ADAMTS17	15	ENSG00000140470
-0.208325	8.9977	-4.99483	1.33893e-06	0.000660061	4.57253	ILMN_1698470	SYAP1	X	ENSG00000169895
-0.134696	8.00782	-4.98792	1.38637e-06	0.00066859	4.5394	ILMN_1718766	MT1F	16	ENSG00000198417
-0.0605366	7.85622	-4.92782	1.8159e-06	0.000839247	4.27936	ILMN_1684956	ARSD	X	ENSG00000006756
-0.0250667	7.75746	-4.92833	1.81175e-06	0.000839247	4.28156	ILMN_1652006	SMC1A	X	ENSG00000072501
-0.0447453	8.16684	-4.88124	2.241e-06	0.00101458	4.07717	ILMN_1812976	DDX54	12	ENSG00000123064
-0.176052	8.84244	-4.87644	2.28992e-06	0.00101599	4.05642	ILMN_1684873	ARSD	X	ENSG00000006756
0.0695022	8.03179	4.82548	2.8773e-06	0.00125157	3.83709	ILMN_1725773	DNAJC12	10	ENSG00000108176
0.181971	9.55992	4.80883	3.09905e-06	0.00127314	3.76581	ILMN_1755411	RBMS2	12	ENSG00000076067
0.0903813	9.16225	4.81281	3.04455e-06	0.00127314	3.78285	ILMN_1747204	HTRA2	2	ENSG00000115317
-0.0202498	7.68104	-4.81038	3.07777e-06	0.00127314	3.77243	ILMN_1795976	SFXN2	10	ENSG00000156398
0.0685704	9.26101	4.80027	3.21943e-06	0.00129854	3.72923	ILMN_1752281	DNAJC13	3	ENSG00000138246
0.0136267	7.70424	4.75961	3.85551e-06	0.00152733	3.55622	ILMN_1746820	NLRP4	19	ENSG00000160505
-0.169731	8.20528	-4.73185	4.37058e-06	0.001701	3.43634	ILMN_1728107	GNG7	19	ENSG00000176533
-0.136618	8.81944	-4.7268	4.45565e-06	0.00170421	3.41748	ILMN_1672807	CA5B	X	ENSG00000169239
-0.0585887	8.26338	-4.71917	4.60765e-06	0.00173248	3.38532	ILMN_1810181	PCGF6	10	ENSG00000156374
0.0142074	7.71478	4.69734	5.07075e-06	0.00187482	3.29353	ILMN_1701242	UTY	Y	ENSG00000183878
-0.146554	11.0629	-4.66429	5.85821e-06	0.00213047	3.15522	ILMN_1683609	UBA1	X	ENSG00000130985
-0.130861	10.3515	-4.65022	6.22828e-06	0.00222852	3.09655	ILMN_1770053	RBBP7	X	ENSG00000102054
0.0192451	7.7228	4.61615	7.21996e-06	0.00254234	2.9551	ILMN_1782861	C10orf82	10	ENSG00000165863
-0.022574	7.73131	-4.59154	8.02926e-06	0.0027662	2.85343	ILMN_1728870	DDX3X	X	ENSG00000215301
-0.010951	7.64393	-4.58935	8.10508e-06	0.0027662	2.84444	ILMN_1788337			NA
0.076129	8.91944	4.55375	9.44403e-06	0.00317434	2.69821	ILMN_1742133	POLR3E	16	c("ENSG00000058600", "ENSG00000284282")
0.0226758	7.87561	4.54874	9.64896e-06	0.00319481	2.67769	ILMN_1751877	EHHADH	3	ENSG00000113790
0.292638	10.0433	4.50916	1.145e-05	0.00373541	2.51444	ILMN_1796801	ABCA8	17	ENSG00000141338
0.183988	8.98046	4.50406	1.16747e-05	0.0037535	2.49557	ILMN_1803073	DNAJC12	10	ENSG00000108176
0.011292	7.639	4.47766	1.30568e-05	0.00399069	2.3887	ILMN_1732309	TAS2R9	12	c("ENSG00000121381", "ENSG00000273086", "ENSG00000273713")
0.0279642	7.70938	4.47308	1.33119e-05	0.00399069	2.37023	ILMN_1808122	C1QTNF4	11	c("ENSG00000172247", "ENSG00000284838")
0.113432	10.2046	4.47389	1.32665e-05	0.00399069	2.37349	ILMN_1762993	PIGV	1	ENSG00000060642
-0.0926426	9.184	-4.48131	1.28566e-05	0.00399069	2.40346	ILMN_1812552	ACER3	11	ENSG00000078124
-0.17564	8.04775	-4.4782	1.30807e-05	0.00399069	2.38753	ILMN_1693148	ACAN	15	ENSG00000157766
-0.1077	10.9516	-4.45697	1.42486e-05	0.00418986	2.30531	ILMN_1815689	CD46	1	ENSG00000117335
0.134314	8.06387	4.4558	1.4354e-05	0.00418986	2.29861	ILMN_1762262	PKIA	8	ENSG00000171033
-0.0115756	7.63199	-4.43952	1.53349e-05	0.00441805	2.23519	ILMN_1695003	PCSK2	20	ENSG00000125851
0.0316961	7.82606	4.3991	1.81656e-05	0.00516647	2.07361	ILMN_1696659	THSD1	13	ENSG00000136114
0.0140871	7.68664	4.37854	1.9791e-05	0.00555752	1.99191	ILMN_1681668	GGA1	22	ENSG00000100083
0.0404475	7.93962	4.37479	2.01023e-05	0.00557436	1.97704	ILMN_1681892	OAZ3	1	ENSG00000143450
0.0305548	7.79371	4.37117	2.04071e-05	0.00558758	1.96269	ILMN_1694985	AKR1E2	10	ENSG00000165568
-0.0313875	7.91816	-4.36828	2.06537e-05	0.00558758	1.95125	ILMN_1725471	GK	X	ENSG00000198814
0.191726	8.35945	4.3365	2.36228e-05	0.00630168	1.82368	ILMN_1775931	EPHA3	3	ENSG00000044524
-0.0902314	9.03667	-4.33344	2.38614e-05	0.00630168	1.81372	ILMN_1806605	FAHD2B	2	ENSG00000144199
0.247726	9.26704	4.30072	2.73566e-05	0.00713976	1.68387	ILMN_1762106	MMP2	16	ENSG00000087245
0.388834	8.96424	4.28671	2.90401e-05	0.007491	1.62738	ILMN_1794490	PNMA8A	19	ENSG00000182013
-0.0691551	8.93643	-4.26794	3.12282e-05	0.00768035	1.55765	ILMN_1684647	ILKAP	2	ENSG00000132323
0.00970492	7.6588	4.26577	3.15052e-05	0.00768035	1.54925	ILMN_1768705	SYT4	18	ENSG00000132872
-0.0681338	9.66196	-4.27201	3.0713e-05	0.00768035	1.57347	ILMN_1656574	PCGF6	10	ENSG00000156374
-0.127461	12.0691	-4.27097	3.08432e-05	0.00768035	1.56945	ILMN_1714364	PTK2	8	ENSG00000169398
0.0211592	7.8087	4.26677	3.13772e-05	0.00768035	1.55312	ILMN_1797408	NKAPL	6	ENSG00000189134
0.0806617	9.15034	4.23836	3.52269e-05	0.00840295	1.44309	ILMN_1740165	NRDE2	14	ENSG00000119720
0.00991408	7.63603	4.23996	3.49987e-05	0.00840295	1.44927	ILMN_1733867	IL18BP	11	ENSG00000137496
-0.0859025	10.5019	-4.21552	3.86471e-05	0.00902471	1.35503	ILMN_1669550	MAD2L2	1	ENSG00000116670
0.0219412	7.774	4.2158	3.86028e-05	0.00902471	1.35612	ILMN_1669846	SLC25A31	4	ENSG00000151475
-0.401088	8.55622	-4.20188	4.1009e-05	0.00947649	1.29934	ILMN_1720637	EPB41L3	18	ENSG00000082397
0.147239	8.54752	4.19147	4.2598e-05	0.0095454	1.26262	ILMN_1656927	SEMA5A	5	ENSG00000112902
0.148018	9.51269	4.19637	4.17552e-05	0.0095454	1.28156	ILMN_1669772	LRP1	12	ENSG00000123384
0.206451	9.61618	4.19311	4.23276e-05	0.0095454	1.2687	ILMN_1795715	DPYD	1	ENSG00000188641
0.00997039	7.6342	4.18507	4.37017e-05	0.00969479	1.23829	ILMN_1780790			NA
0.175187	12.5285	4.17985	4.46293e-05	0.00980253	1.21835	ILMN_1814526	ADD3	10	ENSG00000148700
0.0831671	7.82754	4.17127	4.63307e-05	0.0100054	1.1833	ILMN_1672899	POMC	2	ENSG00000115138
0.217957	9.12117	4.16781	4.69061e-05	0.0100054	1.17135	ILMN_1695199	H4C8	6	ENSG00000158406
0.0658316	8.02981	4.16948	4.6529e-05	0.0100054	1.17878	ILMN_1669972	NCR3LG1	11	ENSG00000188211
0.0119134	7.6604	4.14606	5.11063e-05	0.0106103	1.08975	ILMN_1783643	OR8K1	11	c("ENSG00000150261", "ENSG00000263328")
0.024227	7.97131	4.14571	5.11765e-05	0.0106103	1.08844	ILMN_1693788	ZNF432	19	ENSG00000256087
0.00945784	7.61371	4.14868	5.05732e-05	0.0106103	1.09969	ILMN_1677061			NA
0.179829	9.37033	4.13157	5.41497e-05	0.0111105	1.03488	ILMN_1660871	NEK6	9	ENSG00000119408
-0.0106364	7.62218	-4.12953	5.4591e-05	0.0111105	1.02718	ILMN_1669813			NA
-0.0247624	7.7633	-4.11957	5.68012e-05	0.0114553	0.989549	ILMN_1782429	TLCD4	1	ENSG00000152078
0.00867311	7.61808	4.11147	5.86597e-05	0.0117235	0.959028	ILMN_1750288			NA
0.0786769	9.22918	4.10607	5.99322e-05	0.0118708	0.938686	ILMN_1785574	HTRA2	2	ENSG00000115317
0.0122628	7.63106	4.10294	6.06808e-05	0.0119128	0.926919	ILMN_1660686	OR8H2	11	ENSG00000181767
-0.223147	8.8164	-4.0915	6.36215e-05	0.0122032	0.882398	ILMN_1659529	SLC15A3	11	ENSG00000110446
-0.0395172	7.88101	-4.09025	6.38106e-05	0.0122032	0.879262	ILMN_1766182	GNAZ	22	ENSG00000128266
0.0100607	7.69332	4.09177	6.34281e-05	0.0122032	0.884959	ILMN_1740231	ELMO1	7	ENSG00000155849
0.00951637	7.64389	4.07732	6.71581e-05	0.0127336	0.830825	ILMN_1789395	OR9G1	11	c("ENSG00000174914", "ENSG00000261958")
0.0132509	7.74441	4.06669	7.00319e-05	0.0130485	0.79114	ILMN_1762233	EFCAB5	17	ENSG00000176927
0.183933	12.9917	4.06773	6.97454e-05	0.0130485	0.795022	ILMN_1796179	H2BC12	6	ENSG00000197903
-0.0367619	7.74821	-4.06494	7.0583e-05	0.0130485	0.783869	ILMN_1739238	L1CAM	X	ENSG00000198910
0.0095383	7.62707	4.06116	7.15754e-05	0.0131225	0.770496	ILMN_1673815	ARHGAP11A	15	c("ENSG00000198826", "ENSG00000275568")
-0.0161217	7.73517	-4.05076	7.45628e-05	0.0134954	0.731783	ILMN_1717207	MMP25	16	ENSG00000008516
0.0738502	8.84812	4.04987	7.48255e-05	0.0134954	0.728455	ILMN_1784269	AASDH	4	ENSG00000157426
-0.10549	8.28305	-4.04099	7.748e-05	0.0137505	0.695458	ILMN_1742051	ABCA3	16	ENSG00000167972
0.00962147	7.62941	4.04106	7.74593e-05	0.0137505	0.69571	ILMN_1774781	CEACAM20*	19	ENSG00000273777
-0.0341677	7.72952	-4.0271	8.19002e-05	0.0144196	0.643134	ILMN_1776395	ARMC4	10	ENSG00000169126
-0.00900414	7.60681	-4.02246	8.33122e-05	0.0145527	0.626786	ILMN_1796376	HMX1*	4	c("ENSG00000215612", "ENSG00000288204")
0.195711	10.4597	4.01891	8.44757e-05	0.0146407	0.613667	ILMN_1760778	ENG	9	ENSG00000106991
-0.0109004	7.65496	-4.01343	8.63011e-05	0.0148411	0.593445	ILMN_1769547	DIO1	1	ENSG00000211452
0.0674848	8.05766	4.00755	8.83048e-05	0.0150689	0.571739	ILMN_1787259	RNF212	4	ENSG00000178222
0.144378	8.0298	3.99204	9.40441e-05	0.0156863	0.512647	ILMN_1803367	MECOM	3	ENSG00000085276
0.138691	8.69935	3.99284	9.35082e-05	0.0156863	0.517604	ILMN_1688505	DNAJC12	10	ENSG00000108176
-0.0668597	8.31922	-3.99267	9.35716e-05	0.0156863	0.516964	ILMN_1681634	PXMP2	12	ENSG00000176894
-0.0675599	8.77742	-3.98596	9.60411e-05	0.0158998	0.492341	ILMN_1805007	SEMA4F	2	ENSG00000135622
0.255238	10.2233	3.98135	9.79054e-05	0.0159701	0.4744	ILMN_1697548	ADGRL2	1	ENSG00000117114
-0.372971	10.9347	-3.98219	9.77163e-05	0.0159701	0.476454	ILMN_1773567	LAMA5	20	ENSG00000130702
0.0136111	7.72733	3.97415	0.000100544	0.0161628	0.449039	ILMN_1671562	EVC	4	ENSG00000072840
0.0137127	7.73168	3.97535	0.000100076	0.0161628	0.45345	ILMN_1723944	TARP	7	ENSG00000211689
0.0218433	7.77349	3.95641	0.000107686	0.0163518	0.38421	ILMN_1712836	VWA7*	6	c("ENSG00000204396", "ENSG00000230048", "ENSG00000238203", "ENSG00000234433", "ENSG00000227144", "ENSG00000223757")
-0.128287	9.00858	-3.95987	0.000106256	0.0163518	0.396838	ILMN_1775872	CTPS2	X	ENSG00000047230
-0.00937511	7.62477	-3.95488	0.000108323	0.0163518	0.378642	ILMN_1805799	CFHR3	1	ENSG00000116785
-0.202505	7.98226	-3.95717	0.000107736	0.0163518	0.384363	ILMN_1765574	TFAP2A	6	ENSG00000137203
0.0120779	7.67024	3.95481	0.000108353	0.0163518	0.378376	ILMN_1654402	IL18BP	11	ENSG00000137496
0.174986	9.72358	3.95781	0.000107105	0.0163518	0.389316	ILMN_1669497	OSBPL10	3	ENSG00000144645
-0.0668869	7.89788	-3.95592	0.000107958	0.0163518	0.381939	ILMN_1700448	SIM2	21	ENSG00000159263
-0.0445578	7.84363	-3.9621	0.000105345	0.0163518	0.404971	ILMN_1777644	INPP5J	22	ENSG00000185133
0.00914288	7.67508	3.95883	0.000106685	0.0163518	0.393035	ILMN_1789140			NA
-0.139684	8.66315	-3.94766	0.000111381	0.0163871	0.35235	ILMN_1776582	PDK3	X	ENSG00000067992
-0.0133167	7.70076	-3.94837	0.000111075	0.0163871	0.354943	ILMN_1665916	HYAL2	3	ENSG00000068001
0.00927939	7.61268	3.9463	0.000111965	0.0163871	0.347408	ILMN_1809601	WFIKKN1	16	ENSG00000127578
-0.0162168	7.72766	-3.94406	0.000112938	0.0163871	0.339237	ILMN_1778213	STK33	11	ENSG00000130413
0.0119023	7.65261	3.9405	0.000114497	0.0163871	0.326297	ILMN_1811397	CCDC78	16	ENSG00000162004
0.0108571	7.6667	3.95039	0.000110213	0.0163871	0.3623	ILMN_1680904	NKX6-1	4	ENSG00000163623
-0.103211	8.71695	-3.94058	0.000114462	0.0163871	0.326582	ILMN_1811181	GLIDR	9	ENSG00000278175
0.19218	8.64186	3.94322	0.00011348	0.0163871	0.33499	ILMN_1675312			NA
-0.0531363	7.9745	-3.93703	0.000116036	0.0165008	0.313695	ILMN_1769264	MCCC2	5	c("ENSG00000131844", "ENSG00000281742", "ENSG00000275300")
0.0460901	7.77338	3.93538	0.000116936	0.016523	0.306635	ILMN_1656132	PNLDC1	6	ENSG00000146453
-0.0793867	11.4902	-3.93073	0.000118882	0.0166917	0.290814	ILMN_1671696	PSMF1	20	ENSG00000125818
0.00781437	7.61711	3.92372	0.000122123	0.0170388	0.265433	ILMN_1705483			NA
-0.0339287	8.01881	-3.92044	0.000123672	0.0170441	0.253538	ILMN_1723211	L2HGDH	14	ENSG00000087299
-0.129332	14.3486	-3.92038	0.000123697	0.0170441	0.253346	ILMN_1673352	IFITM2	11	ENSG00000185201
0.134055	8.67586	3.9087	0.000129357	0.0170634	0.211131	ILMN_1784630	KBTBD11	8	c("ENSG00000176595", "ENSG00000273645")
0.0114281	7.67652	3.91242	0.00012753	0.0170634	0.224556	ILMN_1807298	NR4A3	9	ENSG00000119508
-0.0702148	8.85051	-3.90588	0.00013076	0.0170634	0.200958	ILMN_1666364	COQ10A	12	ENSG00000135469
-0.0103215	7.65756	-3.90958	0.000128924	0.0170634	0.214297	ILMN_1768772	DEGS2	14	ENSG00000168350
-0.105807	7.80927	-3.90864	0.000129799	0.0170634	0.208481	ILMN_1730995	AFAP1L2	10	ENSG00000169129
0.0101334	7.6403	3.91149	0.000127987	0.0170634	0.221181	ILMN_1754576	KRT6C	12	ENSG00000170465
-0.0308252	7.77601	-3.90659	0.000130408	0.0170634	0.2035	ILMN_1702320	JAKMIP2	5	ENSG00000176049
0.0555047	8.03809	3.91617	0.000125712	0.0170634	0.238097	ILMN_1725117	TSKU	11	ENSG00000182704
-0.00991581	7.66911	-3.91731	0.000125162	0.0170634	0.242235	ILMN_1757591			NA
0.0294542	7.86412	3.90027	0.000133594	0.0173312	0.180735	ILMN_1674098	SORBS2	4	ENSG00000154556
0.188439	9.14608	3.88381	0.000142356	0.0183606	0.120965	ILMN_1727801	EYA2	20	ENSG00000064655
-0.0176864	7.74591	-3.87701	0.000145981	0.0187193	0.0971248	ILMN_1774528	GPRC5C	17	ENSG00000170412
-0.00774612	7.66034	-3.87378	0.000147787	0.0188419	0.0855396	ILMN_1701497	CD5L*	1	ENSG00000073754
-0.0147906	7.61966	-3.87215	0.000148701	0.0188502	0.0797248	ILMN_1763196	WDR72	15	ENSG00000166415
0.0600119	8.61064	3.86504	0.000152774	0.0192565	0.0542596	ILMN_1810826	NAA35	9	ENSG00000135040
-0.00900917	7.66891	-3.8553	0.000158516	0.0198674	0.019497	ILMN_1680330	TACR1	2	ENSG00000115353
-0.10901	10.1688	-3.85302	0.000159889	0.0199269	0.0113708	ILMN_1761456	ALG13	X	ENSG00000101901
0.0244653	7.66227	3.85135	0.000161092	0.0199646	0.00452195	ILMN_1751630	TDRD10	1	ENSG00000163239
0.190458	9.11449	3.84818	0.000162975	0.0200858	-0.00648899	ILMN_1692056	HS3ST3A1	17	ENSG00000153976
-0.158465	10.9483	-3.84237	0.000166465	0.0204025	-0.0265863	ILMN_1670926	CHST15	10	ENSG00000182022
0.0732401	8.28417	3.83845	0.000168944	0.0205926	-0.0405085	ILMN_1701604	TBC1D8B	X	ENSG00000133138
0.0583781	9.07853	3.83209	0.00017305	0.0209778	-0.0631199	ILMN_1743783	CCDC43	17	ENSG00000180329
-0.0109662	7.68825	-3.82697	0.000176416	0.0211549	-0.081253	ILMN_1704321	IL2	4	ENSG00000109471
-0.0113836	7.67586	-3.82697	0.000176418	0.0211549	-0.0812675	ILMN_1782284	ZNF382	19	ENSG00000161298
-0.0360303	7.96969	-3.82176	0.000179914	0.0214582	-0.0997381	ILMN_1681802	GRK6	5	ENSG00000198055
-0.155255	14.035	-3.81992	0.000181162	0.0214915	-0.106244	ILMN_1805750	IFITM3	11	ENSG00000142089
0.206614	8.34114	3.81588	0.000184359	0.0217543	-0.122276	ILMN_1813043	BHMT2	5	ENSG00000132840
-0.0785579	8.26988	-3.81219	0.000186503	0.021891	-0.133588	ILMN_1690484	KIAA0895	7	ENSG00000164542
0.0591827	8.23008	3.81062	0.000187604	0.0219042	-0.139123	ILMN_1683487	ZNF154	19	ENSG00000179909
0.0194789	7.80223	3.80821	0.000189312	0.0219879	-0.14765	ILMN_1714896	SART3	12	ENSG00000075856
-0.0748224	8.197	-3.80323	0.000192879	0.0222855	-0.165211	ILMN_1722045	ARSB	5	ENSG00000113273
-0.00826535	7.63269	-3.79509	0.000198849	0.0228563	-0.193885	ILMN_1694917	SERPINB11	18	ENSG00000206072
-0.103827	8.41311	-3.78871	0.000203654	0.0232879	-0.21634	ILMN_1807972	MICAL1	6	ENSG00000135596
-0.346374	8.59582	-3.78701	0.00020554	0.0233831	-0.224471	ILMN_1800834	RGS16	1	ENSG00000143333
0.00971722	7.67499	3.78421	0.000207101	0.0234404	-0.232123	ILMN_1803507			NA
-0.0434651	7.7014	-3.78304	0.000208484	0.0234772	-0.237953	ILMN_1728011	NLGN4X	X	ENSG00000146938
0.0813246	9.476	3.7729	0.000216031	0.0237249	-0.271812	ILMN_1799104	SPAG9	17	ENSG00000008294
0.0189558	7.78287	3.7749	0.000214421	0.0237249	-0.264777	ILMN_1807761	ESYT2	7	ENSG00000117868
0.365168	9.89069	3.77579	0.000214239	0.0237249	-0.263523	ILMN_1687978	PHLDA1	12	ENSG00000139289
-0.0157856	7.70086	-3.77362	0.000215452	0.0237249	-0.26929	ILMN_1734559	SORD	15	ENSG00000140263
-0.0220012	7.68335	-3.77432	0.000214938	0.0237249	-0.266998	ILMN_1674817	C1orf115	1	ENSG00000162817
0.0433377	7.75154	3.76735	0.000220885	0.0241385	-0.292402	ILMN_1670881	CHST6	16	ENSG00000183196
0.0137598	7.78417	3.76335	0.000223845	0.0243101	-0.305205	ILMN_1697790	AGPAT1	6	c("ENSG00000204310", "ENSG00000235758", "ENSG00000236873", "ENSG00000227642", "ENSG00000226467", "ENSG00000228892", "ENSG00000206324")
-0.00989481	7.66561	-3.76239	0.000224647	0.0243101	-0.308566	ILMN_1791530	CPA5	7	ENSG00000158525
0.0113481	7.77073	3.75987	0.00022676	0.0244196	-0.317362	ILMN_1760909	FGF19	11	ENSG00000162344
0.0416938	8.12512	3.75404	0.000231723	0.0245959	-0.337704	ILMN_1815759	CTDP1	18	c("ENSG00000060069", "ENSG00000282752")
-0.0246288	7.69526	-3.75482	0.000231166	0.0245959	-0.335349	ILMN_1676609	ACSBG1	15	ENSG00000103740
0.00960469	7.64212	3.7555	0.000230468	0.0245959	-0.3326	ILMN_1669579			NA
0.0984092	8.49811	3.74928	0.00023585	0.0247966	-0.354286	ILMN_1656486	DNAJC10	2	ENSG00000077232
0.161105	9.66411	3.75037	0.000234904	0.0247966	-0.35051	ILMN_1792689	H2AC6	6	ENSG00000180573
0.012144	7.65987	3.74051	0.000243645	0.0254954	-0.384826	ILMN_1768430			NA
0.110998	8.24334	3.73635	0.000247517	0.025779	-0.399561	ILMN_1760688	SAMD14	17	ENSG00000167100
0.0605135	8.16288	3.73405	0.000249531	0.0258673	-0.407243	ILMN_1676748	ERCC1	19	ENSG00000012061
-0.0238623	7.67713	-3.72625	0.000257023	0.0265199	-0.434868	ILMN_1705047	TLR8	X	ENSG00000101916
0.0103392	7.71017	3.7231	0.000259829	0.0266219	-0.445207	ILMN_1788789	CHRNA7*	15	c("ENSG00000175344", "ENSG00000274542", "ENSG00000282088")
0.00881658	7.6592	3.72001	0.000262811	0.0266219	-0.455918	ILMN_1654594	SLC34A2	4	ENSG00000157765
-0.0694303	8.59049	-3.72013	0.000262698	0.0266219	-0.455512	ILMN_1801664	POLR3K	16	ENSG00000161980
0.00839862	7.62178	3.72002	0.000262796	0.0266219	-0.455865	ILMN_1701993	GRID1	10	ENSG00000182771
-0.102435	10.8723	-3.7157	0.000267015	0.0269248	-0.470809	ILMN_1718537	HPS6	10	ENSG00000166189
0.0625886	8.52859	3.70632	0.000276396	0.0277446	-0.50321	ILMN_1675106	YIPF2	19	ENSG00000130733
-0.0104527	7.63079	-3.70184	0.000280986	0.0280784	-0.518662	ILMN_1651428	SYTL2	11	ENSG00000137501
-0.0535482	7.7769	-3.69844	0.000285015	0.0283533	-0.531673	ILMN_1752269	ACSS1	20	ENSG00000154930
0.00696957	7.62786	3.69626	0.000286794	0.0284028	-0.53785	ILMN_1680740	HOXA1	7	ENSG00000105991
-0.0231763	7.63894	-3.68917	0.000294735	0.0288226	-0.563206	ILMN_1788728	LGI1	10	ENSG00000108231
0.103931	9.55159	3.68863	0.00029493	0.0288226	-0.564085	ILMN_1703695	C19orf12	19	ENSG00000131943
0.0225393	7.88802	3.6895	0.000293997	0.0288226	-0.561113	ILMN_1811450	FAM151B	5	ENSG00000152380
-0.0842598	9.57953	-3.68514	0.000298729	0.0290658	-0.576086	ILMN_1719039	UBE2G1	17	ENSG00000132388
-0.117224	9.93878	-3.68298	0.000301092	0.0291677	-0.583471	ILMN_1775677	TYSND1	10	ENSG00000156521
0.00830998	7.64355	3.679	0.000305515	0.0294676	-0.597144	ILMN_1754592	EDARADD	1	ENSG00000186197
-0.118076	7.79484	-3.67797	0.000307497	0.0295304	-0.602675	ILMN_1753278	RASL11B	4	ENSG00000128045
0.112251	9.33689	3.67016	0.000315533	0.0295869	-0.627384	ILMN_1797801	ZFP64	20	ENSG00000020256
0.18823	9.45651	3.66953	0.000316438	0.0295869	-0.629955	ILMN_1714523	HEPH*	X	ENSG00000089472
0.178641	8.57503	3.66889	0.000317421	0.0295869	-0.632715	ILMN_1773664	TIMP3	22	ENSG00000100234
0.0526023	9.37009	3.67121	0.00031433	0.0295869	-0.623805	ILMN_1688034	COIL	17	ENSG00000121058
0.00921775	7.67324	3.67415	0.000310973	0.0295869	-0.613741	ILMN_1662735	OR5K2	3	ENSG00000231861
0.00809308	7.643	3.67226	0.000313127	0.0295869	-0.620209	ILMN_1722133			NA
-0.0127459	7.65581	-3.67092	0.000314663	0.0295869	-0.624795	ILMN_1708015			NA
-0.0517521	8.27075	-3.66472	0.000321856	0.0298747	-0.645976	ILMN_1709227	CCDC84	11	c("ENSG00000186166", "ENSG00000280975")
-0.00808216	7.65471	-3.66076	0.00032654	0.0300102	-0.659514	ILMN_1812607	MARCHF8	10	c("ENSG00000165406", "ENSG00000278545")
-0.0372969	7.71287	-3.6584	0.000329904	0.0300102	-0.668789	ILMN_1729801	S100A8	1	ENSG00000143546
-0.239244	8.58311	-3.66269	0.000324913	0.0300102	-0.65443	ILMN_1686157	ACAN	15	ENSG00000157766
0.0780413	9.62639	3.6578	0.000330079	0.0300102	-0.669615	ILMN_1662331	PDSS2	6	ENSG00000164494
-0.055168	7.79228	-3.65851	0.00032973	0.0300102	-0.668314	ILMN_1779015	ZNF467	7	ENSG00000181444
-0.00955846	7.65808	-3.65597	0.000332282	0.0300872	-0.675846	ILMN_1679256	AP3B2	15	ENSG00000103723
0.00818576	7.70908	3.64887	0.000340974	0.0307487	-0.700032	ILMN_1779078	OR4D11	11	ENSG00000176200
0.0160816	7.69151	3.63848	0.000354077	0.031801	-0.735341	ILMN_1801090	KRT222	17	ENSG00000213424
-0.0218834	7.65931	-3.63255	0.000362046	0.0323856	-0.756018	ILMN_1686109	CCL23	17	c("ENSG00000274736", "ENSG00000276114")
-0.0173153	7.65209	-3.62594	0.000370527	0.0326181	-0.777847	ILMN_1808824	NEBL	10	ENSG00000078114
0.0175184	7.72875	3.62701	0.000369089	0.0326181	-0.774212	ILMN_1758978	KLHL4	X	ENSG00000102271
0.010178	7.6879	3.6282	0.000367498	0.0326181	-0.770169	ILMN_1775082	AGL	1	ENSG00000162688
-0.0531644	8.62364	-3.62654	0.000369721	0.0326181	-0.775814	ILMN_1715804	PITPNA	17	ENSG00000174238
0.0245935	7.82792	3.61924	0.0003796	0.0330257	-0.800491	ILMN_1789753	DMGDH	5	ENSG00000132837
-0.0356967	8.06155	-3.62033	0.000378103	0.0330257	-0.796792	ILMN_1762407	CABLES2	20	ENSG00000149679
0.105788	9.44562	3.61922	0.000379623	0.0330257	-0.800547	ILMN_1722855	VEGFB	11	ENSG00000173511
0.0624201	8.6103	3.61061	0.000391607	0.0337234	-0.829625	ILMN_1651504	FAM193A	4	ENSG00000125386
-0.0134318	7.7005	-3.60911	0.000393724	0.0337234	-0.834667	ILMN_1698261	PDE6B	4	ENSG00000133256
0.0366317	8.30429	3.61009	0.000392332	0.0337234	-0.831356	ILMN_1800420	RNF214	11	ENSG00000167257
0.00818185	7.6282	3.60934	0.000393395	0.0337234	-0.833885	ILMN_1810020	OR10G4	11	ENSG00000254737
0.0471489	8.15895	3.59792	0.000409903	0.0340573	-0.872331	ILMN_1697418	RBFOX2	22	c("ENSG00000100320", "ENSG00000277564")
-0.0179097	7.84486	-3.59902	0.000408292	0.0340573	-0.86865	ILMN_1711157	NOTCH4	6	c("ENSG00000204301", "ENSG00000234876", "ENSG00000238196", "ENSG00000223355", "ENSG00000206312", "ENSG00000232339", "ENSG00000235396")
-0.140529	8.54205	-3.60195	0.000404245	0.0340573	-0.859216	ILMN_1741159	MAP3K8	10	ENSG00000107968
0.0184615	7.74777	3.60202	0.000403906	0.0340573	-0.858548	ILMN_1764271	NXPH1	7	ENSG00000122584
0.011927	7.69886	3.60081	0.000405666	0.0340573	-0.862614	ILMN_1720243	IL25	14	ENSG00000166090
-0.00766179	7.63549	-3.60128	0.00040498	0.0340573	-0.861031	ILMN_1792400	CSN3	4	ENSG00000171209
0.076846	7.92533	3.60447	0.000400759	0.0340573	-0.851034	ILMN_1800246			NA
-0.0818914	9.16157	-3.59793	0.000409894	0.0340573	-0.872311	ILMN_1759901	PMS2P5	7	NA
0.00832268	7.60959	3.59188	0.000418896	0.0346746	-0.892622	ILMN_1662961	GRHL3	1	ENSG00000158055
0.0665418	10.3901	3.59038	0.000421165	0.0347328	-0.897673	ILMN_1708095	PANK2	20	ENSG00000125779
0.00956522	7.66289	3.58721	0.000425981	0.0349999	-0.908301	ILMN_1710929	KRTAP10-10	21	ENSG00000221859
0.0160754	7.80419	3.5814	0.000434936	0.0354947	-0.927747	ILMN_1653940	USP2	11	ENSG00000036672
0.131909	8.61348	3.58128	0.000435204	0.0354947	-0.928282	ILMN_1692790	ITGB3BP	1	ENSG00000142856
-0.0396879	7.83146	-3.57876	0.000439079	0.0355494	-0.936608	ILMN_1729915	PILRA	7	ENSG00000085514
-0.0201554	7.76015	-3.57895	0.00043878	0.0355494	-0.935969	ILMN_1731193	BCL2L12	19	ENSG00000126453
-0.0101893	7.66963	-3.577	0.000441847	0.0356434	-0.942479	ILMN_1671981			NA
-0.00779751	7.64281	-3.56943	0.000453964	0.0358558	-0.967758	ILMN_1711451	SLC7A2	8	ENSG00000003989
-0.0867703	7.79083	-3.57281	0.000449546	0.0358558	-0.958145	ILMN_1699704	MSLN	16	ENSG00000102854
-0.00969774	7.65685	-3.5693	0.000454177	0.0358558	-0.968197	ILMN_1789011	SYNGR2	17	ENSG00000108639
0.011458	7.70168	3.5697	0.00045354	0.0358558	-0.966885	ILMN_1720934	LNPEP	5	ENSG00000113441
-0.0181564	7.72714	-3.57258	0.00044889	0.0358558	-0.957255	ILMN_1740627	TIAM2	6	ENSG00000146426
0.058291	8.49643	3.56951	0.000453843	0.0358558	-0.967509	ILMN_1753467	SAMD4B	19	ENSG00000179134
-0.00932	7.61757	-3.56707	0.000457818	0.036015	-0.975654	ILMN_1766986	DIRC1	2	ENSG00000174325
0.149241	9.46486	3.55631	0.00047573	0.0372918	-1.0115	ILMN_1779674	PTPRG	3	ENSG00000144724
-0.0128788	7.59698	-3.55359	0.000480363	0.0375224	-1.02055	ILMN_1675762	ZNF365	10	c("ENSG00000138311", "ENSG00000285551")
0.0132621	7.74981	3.55227	0.000482623	0.0375667	-1.02493	ILMN_1676554	ADAT2	6	ENSG00000189007
0.00768679	7.65641	3.54298	0.000498834	0.0379046	-1.05578	ILMN_1659378	TFAP2D*	6	ENSG00000008197
0.0128756	7.67298	3.54526	0.000494811	0.0379046	-1.04822	ILMN_1675898	SH3BP5	3	ENSG00000131370
0.300408	11.4227	3.5443	0.000497242	0.0379046	-1.05248	ILMN_1672662	SLC20A1	2	ENSG00000144136
-0.00874586	7.60746	-3.54597	0.000493568	0.0379046	-1.04587	ILMN_1789387	KCNE3*	11	ENSG00000175538
0.0235225	7.91352	3.54342	0.000498067	0.0379046	-1.05434	ILMN_1776140	JRKL	11	ENSG00000183340
0.00793631	7.6162	3.54293	0.000498924	0.0379046	-1.05595	ILMN_1707461	TXNDC8	9	ENSG00000204193
0.0132372	7.70494	3.54446	0.000496229	0.0379046	-1.05089	ILMN_1691494			NA
-0.0172609	7.69393	-3.54124	0.000501928	0.0380026	-1.06155	ILMN_1717572	PGA5	11	ENSG00000256713
-0.101675	11.732	-3.5362	0.000510999	0.0382473	-1.07826	ILMN_1672878	ABR	17	c("ENSG00000159842", "ENSG00000278741", "ENSG00000276016")
0.0133793	7.72931	3.53561	0.000512056	0.0382473	-1.08019	ILMN_1680617	PLXNA2	1	ENSG00000076356
-0.0323315	7.70402	-3.53816	0.000508111	0.0382473	-1.0727	ILMN_1657892	TLR8	X	ENSG00000101916
-0.0102622	7.6457	-3.5369	0.000509716	0.0382473	-1.07592	ILMN_1740298	SIGLEC5	19	ENSG00000105501
-0.0978726	9.24588	-3.53312	0.000516608	0.0384578	-1.08845	ILMN_1799015	PXMP2	12	ENSG00000176894
-0.0150158	7.68736	-3.52948	0.000523317	0.0388154	-1.10049	ILMN_1700762	PBX4	19	ENSG00000105717
0.0269644	7.74779	3.52862	0.000524911	0.0388154	-1.10333	ILMN_1771239	C2CD6	2	ENSG00000155754
0.0187328	7.82918	3.52573	0.000530303	0.0390839	-1.11286	ILMN_1719857	GRIPAP1	X	ENSG00000068400
0.120473	9.68534	3.50641	0.000567765	0.0401088	-1.17652	ILMN_1712231	SH3YL1	2	ENSG00000035115
0.0100024	7.69328	3.51614	0.000548598	0.0401088	-1.1445	ILMN_1751493	NPFFR2	4	ENSG00000056291
0.0084755	7.65997	3.5102	0.000560231	0.0401088	-1.16407	ILMN_1679290	LTK	15	ENSG00000062524
-0.0583676	9.9931	-3.51022	0.000560185	0.0401088	-1.16399	ILMN_1765520	MTIF2	2	ENSG00000085760
0.0117591	7.66925	3.50553	0.000569521	0.0401088	-1.1794	ILMN_1775881	CGB2	19	ENSG00000104818
-0.263815	9.10955	-3.50693	0.000567694	0.0401088	-1.17604	ILMN_1732923	SIPA1L2	1	ENSG00000116991
0.153238	8.35206	3.50864	0.000563998	0.0401088	-1.17006	ILMN_1674307	ARHGAP22	10	ENSG00000128805
-0.0742081	11.1247	-3.50814	0.000564323	0.0401088	-1.17085	ILMN_1764410	GUCD1	22	ENSG00000138867
0.00717129	7.6501	3.50664	0.000567312	0.0401088	-1.17578	ILMN_1678464	DCLRE1C	10	ENSG00000152457
0.0162077	7.71228	3.50881	0.000562989	0.0401088	-1.16865	ILMN_1786319	MME	3	ENSG00000196549
0.0959239	10.8256	3.51371	0.000553328	0.0401088	-1.15251	ILMN_1708151	LAGE3	X	ENSG00000196976
-0.0219753	7.79728	-3.50994	0.00056075	0.0401088	-1.16493	ILMN_1677955	ENTPD6	20	ENSG00000197586
0.00908956	7.64401	3.5149	0.000551006	0.0401088	-1.14858	ILMN_1744033	OR51A4	11	ENSG00000205497
-0.00939813	7.64095	-3.50985	0.000560918	0.0401088	-1.16521	ILMN_1810689			NA
0.0583163	8.34288	3.50178	0.000577099	0.0405138	-1.19172	ILMN_1714784	MAP3K20	2	ENSG00000091436
-0.0417516	8.4108	-3.50022	0.000580283	0.0405725	-1.19685	ILMN_1763326	SIMC1	5	ENSG00000170085
0.00913964	7.60907	3.49958	0.000581593	0.0405725	-1.19895	ILMN_1731343	LDLRAD1	1	ENSG00000203985
-0.0187377	7.82846	-3.49455	0.000591982	0.0409818	-1.21545	ILMN_1700850	PLXNC1	12	ENSG00000136040
-0.00957621	7.63666	-3.49462	0.000591835	0.0409818	-1.21522	ILMN_1662917	LMO1	11	ENSG00000166407
-0.0101225	7.66795	-3.49406	0.000593003	0.0409818	-1.21706	ILMN_1680892	TREX2	X	ENSG00000183479
0.0581766	7.90165	3.488	0.000605942	0.0413148	-1.23711	ILMN_1721316	TNFRSF10A	8	ENSG00000104689
0.00795888	7.62467	3.48931	0.000602971	0.0413148	-1.23259	ILMN_1663318	RGS13	1	ENSG00000127074
0.0702394	9.01923	3.48816	0.000605419	0.0413148	-1.23637	ILMN_1740349	AUH	9	ENSG00000148090
-0.0976768	8.05139	-3.4876	0.000607132	0.0413148	-1.23882	ILMN_1807689	PKNOX2	11	ENSG00000165495
-0.00974775	7.63775	-3.48765	0.0006065	0.0413148	-1.23803	ILMN_1667114	RPSAP58	19	NA
0.100327	12.7636	3.48076	0.000621348	0.0418966	-1.26056	ILMN_1721022	SHC1	1	ENSG00000160691
0.00950055	7.67136	3.48128	0.000620211	0.0418966	-1.25886	ILMN_1692678	FMNL3	12	ENSG00000161791
-0.0152893	7.7063	-3.48171	0.000619271	0.0418966	-1.25744	ILMN_1657662	ERI2	16	ENSG00000196678
0.0108069	7.6644	3.47712	0.000629312	0.042305	-1.27243	ILMN_1774358			NA
0.0773101	11.1056	3.47477	0.000634517	0.042398	-1.2801	ILMN_1665243	FKBP14	7	ENSG00000106080
0.0120569	7.69804	3.47489	0.000634251	0.042398	-1.27971	ILMN_1718679	USP19	3	ENSG00000172046
0.0439586	7.79941	3.47282	0.000639309	0.0425899	-1.28695	ILMN_1681542	H4C5	6	ENSG00000276966
0.00840163	7.64434	3.46488	0.000656852	0.0436276	-1.31231	ILMN_1677608	NEUROD4	12	ENSG00000123307
0.0972138	8.74199	3.46287	0.000661483	0.043804	-1.31885	ILMN_1751789	HNMT	2	ENSG00000150540
0.037237	9.72252	3.45911	0.000670217	0.044119	-1.33106	ILMN_1676799	MFAP1	15	ENSG00000140259
-0.07715	13.0876	-3.45949	0.000669321	0.044119	-1.32981	ILMN_1801928	YWHAZ	8	ENSG00000164924
-0.00859463	7.65735	-3.45411	0.000682011	0.0446717	-1.34729	ILMN_1712660	PDZD7	10	ENSG00000186862
0.347847	11.4494	3.45432	0.000682641	0.0446717	-1.34779	ILMN_1689431	APCDD1L	20	ENSG00000198768
-0.0149571	7.71239	-3.45275	0.000685236	0.0447096	-1.35168	ILMN_1741970	JUP	17	ENSG00000173801
0.0941766	8.68729	3.45061	0.000690361	0.0449119	-1.35862	ILMN_1746720	TTC39C	18	ENSG00000168234
0.0971381	8.17976	3.44691	0.000699551	0.0452444	-1.37085	ILMN_1692148	SYNDIG1	20	ENSG00000101463
-0.00933962	7.66267	-3.4473	0.000698379	0.0452444	-1.36936	ILMN_1715390	ADGRF2	6	ENSG00000164393
0.0153594	7.75515	3.44472	0.000704672	0.0453114	-1.37771	ILMN_1666852	TRIM62	1	ENSG00000116525
0.0402064	7.83662	3.44481	0.00070444	0.0453114	-1.3774	ILMN_1718033	LYPD5	19	ENSG00000159871
0.0342184	7.77348	3.43964	0.00071749	0.0460023	-1.39439	ILMN_1655577	TIAM1	21	ENSG00000156299
0.0074394	7.67194	3.43796	0.000721417	0.0461208	-1.39955	ILMN_1703916	MKKS	20	ENSG00000125863
0.0268035	8.01539	3.43678	0.000724382	0.0461773	-1.40337	ILMN_1742782	GPANK1	6	c("ENSG00000204438", "ENSG00000228605", "ENSG00000206408", "ENSG00000223932", "ENSG00000232312", "ENSG00000236011", "ENSG00000233210")
0.106528	9.37416	3.43492	0.000729066	0.0463427	-1.40936	ILMN_1746341	FZD7	2	ENSG00000155760
0.0803957	8.70093	3.43282	0.000734411	0.046495	-1.41616	ILMN_1725188	PRKCI	3	ENSG00000163558
0.0093901	7.64639	3.43233	0.000735653	0.046495	-1.41773	ILMN_1757164	OR5W2	11	ENSG00000187612
-0.263741	12.1463	-3.42754	0.000748767	0.0471894	-1.43392	ILMN_1805842	FHL1	X	ENSG00000022267
0.0596054	8.27231	3.42521	0.000754047	0.0473875	-1.44069	ILMN_1753165	WNK1	12	ENSG00000060237
0.117088	8.68817	3.41906	0.000770258	0.0479983	-1.46046	ILMN_1657164	BICD1	12	ENSG00000151746
-0.0471979	7.68549	-3.42049	0.000767941	0.0479983	-1.45723	ILMN_1780533	RNASE6	14	ENSG00000169413
-0.0764988	10.5451	-3.41945	0.000769216	0.0479983	-1.4592	ILMN_1792825	ARIH2	3	ENSG00000177479
-0.00839859	7.65881	-3.4181	0.000772822	0.0480232	-1.46355	ILMN_1749866	GATA4	8	c("ENSG00000136574", "ENSG00000285109")
0.0804817	8.86304	3.41583	0.000778906	0.0482661	-1.47084	ILMN_1709451	TFPT	19	c("ENSG00000105619", "ENSG00000276504", "ENSG00000276263", "ENSG00000276022", "ENSG00000275086", "ENSG00000276296", "ENSG00000274073", "ENSG00000278161", "ENSG00000276323", "ENSG00000273833")
-0.00776093	7.67119	-3.41478	0.000781733	0.0483063	-1.47421	ILMN_1693951	C14orf180	14	c("ENSG00000184601", "ENSG00000274126")
-0.0441904	7.7815	-3.40711	0.000803502	0.0486656	-1.49951	ILMN_1800187	MSR1	8	ENSG00000038945
-0.0331498	7.89229	-3.40921	0.000796907	0.0486656	-1.49207	ILMN_1709740	TXNDC16	14	ENSG00000087301
0.0172313	7.834	3.40907	0.000797293	0.0486656	-1.49252	ILMN_1706493	BARHL2	1	ENSG00000143032
-0.0561099	8.32187	-3.40592	0.000806025	0.0486656	-1.50264	ILMN_1802831	MTMR12	5	ENSG00000150712
0.0190971	7.77413	3.40389	0.000811678	0.0486656	-1.50913	ILMN_1696845	ARHGAP35	19	ENSG00000160007
0.116265	8.60109	3.40457	0.00080977	0.0486656	-1.50695	ILMN_1764321	ACOT4	14	ENSG00000177465
-0.0142173	7.6898	-3.40506	0.000808415	0.0486656	-1.50539	ILMN_1710312	TMEM31	X	ENSG00000179363
0.00970291	7.67465	3.4078	0.000800813	0.0486656	-1.49661	ILMN_1779406	OR2Z1*	19	ENSG00000181733
0.00902007	7.66066	3.41121	0.000791444	0.0486656	-1.48568	ILMN_1722178			NA
-0.00787167	7.64392	-3.40801	0.00080022	0.0486656	-1.49592	ILMN_1782782			NA
0.0070647	7.57984	3.40679	0.000803589	0.0486656	-1.49983	ILMN_1683867			NA
-0.01728	7.6733	-3.40098	0.000819848	0.0490229	-1.51844	ILMN_1723684	ACKR1	1	ENSG00000213088
0.00985994	7.70296	3.39898	0.00082552	0.0492294	-1.52484	ILMN_1735539			NA
-0.0991989	11.1457	-3.39548	0.000835534	0.0492965	-1.53604	ILMN_1655622	THAP12	11	ENSG00000137492
-0.0640922	10.3363	-3.39607	0.000833819	0.0492965	-1.53413	ILMN_1726755	COPS4	4	ENSG00000138663
0.0170339	7.79468	3.39673	0.000831936	0.0492965	-1.53203	ILMN_1815118	ZNF554	19	ENSG00000172006
-0.014883	7.7255	-3.39673	0.000831931	0.0492965	-1.53202	ILMN_1803570	BRI3BP	12	ENSG00000184992
0.201389	8.98553	3.39434	0.000839734	0.0493854	-1.54045	ILMN_1701032	TFPI	2	ENSG00000003436
0.057038	9.1553	3.39341	0.000841493	0.0493854	-1.54264	ILMN_1752027	UBE3B	12	ENSG00000151148
-0.0440302	7.78489	-3.39202	0.000846293	0.049536	-1.54771	ILMN_1746649	MELTF	3	ENSG00000163975
-0.009575	7.68537	-3.39059	0.000849681	0.0496035	-1.55163	ILMN_1799100	PTX4	16	ENSG00000251692
0.0156467	7.77878	3.3886	0.000855534	0.0497988	-1.558	ILMN_1732958	LRP12	8	ENSG00000147650
-0.291068	10.6791	-3.38832	0.000857516	0.0497988	-1.55984	ILMN_1752728	FUCA1	1	ENSG00000179163
0.0318018	8.04275	3.3863	0.000862312	0.0498337	-1.56533	ILMN_1786229	WIPF2	17	ENSG00000171475
-0.0821078	10.0185	-3.3862	0.00086261	0.0498337	-1.56565	ILMN_1770206	GEMIN4	17	ENSG00000179409
0.0628452	8.73676	3.38503	0.000866071	0.0499037	-1.56937	ILMN_1776963	LMAN2	5	ENSG00000169223

## Sheet: Supp Table 4. TARGET Pathways
Supplemental Table 4. TARGET osteosarcoma Ingenuity Pathway Analysis pathways that differed significantly by sex, ranked by p-value
Ingenuity Canonical Pathways	p-value	Genes
Th2 Pathway	9.33254e-08	CCR3,CD3D,CD3E,CRLF2,CXCR6,HLA-DOA,HLA-DPA1,HLA-DQA1,HLA-DQB1,HLA-DRB1,HLA-DRB5,ICOS,IL24,IL5,TIMD4
Th1 and Th2 Activation Pathway	3.46737e-07	CCR3,CD3D,CD3E,CRLF2,CXCR3,CXCR6,HLA-DOA,HLA-DPA1,HLA-DQA1,HLA-DQB1,HLA-DRB1,HLA-DRB5,ICOS,IL24,IL5,TIMD4
Pathogenesis of Multiple Sclerosis	3.63078e-07	CCL3,CCL4,CCL5,CXCL9,CXCR3
Nicotine Degradation II	5.37032e-06	CYP19A1,CYP1A2,CYP2C9,CYP4F8,FMO1,FMO3,LARGE2,UGT1A6,UGT2B15
Antigen Presentation Pathway	1.04713e-05	HLA-DOA,HLA-DPA1,HLA-DQA1,HLA-DQB1,HLA-DRB1,HLA-DRB5,PDIA3
Agranulocyte Adhesion and Diapedesis	3.46737e-05	ACTA1,ACTC1,CCL11,CCL19,CCL26,CCL3,CCL3L3,CCL4,CCL4L1/CCL4L2,CCL5,CLDN11,CXCL13,CXCL9,MYL2
Calcium-induced T Lymphocyte Apoptosis	4.7863e-05	CD3D,CD3E,HLA-DOA,HLA-DQA1,HLA-DQB1,HLA-DRB1,HLA-DRB5,LCK
B Cell Development	7.07946e-05	HLA-DOA,HLA-DQA1,HLA-DQB1,HLA-DRB1,HLA-DRB5,IGHD
iCOS-iCOSL Signaling in T Helper Cells	7.58578e-05	CD3D,CD3E,HLA-DOA,HLA-DQA1,HLA-DQB1,HLA-DRB1,HLA-DRB5,ICOS,LCK,TRAT1
Nicotine Degradation III	0.00011749	CYP19A1,CYP1A2,CYP2C9,CYP4F8,LARGE2,UGT1A6,UGT2B15
Communication between Innate and Adaptive Immune Cells	0.000125893	CCL3,CCL3L3,CCL4,CCL5,HLA-DRB1,HLA-DRB5,IGHD,IL5,TLR10
Th1 Pathway	0.000154882	CD3D,CD3E,CXCR3,HLA-DOA,HLA-DPA1,HLA-DQA1,HLA-DQB1,HLA-DRB1,HLA-DRB5,ICOS
Nur77 Signaling in T Lymphocytes	0.000165959	CD3D,CD3E,HLA-DOA,HLA-DQA1,HLA-DQB1,HLA-DRB1,HLA-DRB5
Melatonin Degradation I	0.00018197	CYP19A1,CYP1A2,CYP2C9,CYP4F8,LARGE2,UGT1A6,UGT2B15
Granulocyte Adhesion and Diapedesis	0.000275423	CCL11,CCL19,CCL26,CCL3,CCL3L3,CCL4,CCL4L1/CCL4L2,CCL5,CLDN11,CXCL13,CXCL9,IL18RAP
Superpathway of Melatonin Degradation	0.000301995	CYP19A1,CYP1A2,CYP2C9,CYP4F8,LARGE2,UGT1A6,UGT2B15
Autoimmune Thyroid Disease Signaling	0.00040738	HLA-DOA,HLA-DQA1,HLA-DQB1,HLA-DRB1,HLA-DRB5,IL5
OX40 Signaling Pathway	0.00042658	CD3D,CD3E,HLA-DOA,HLA-DPA1,HLA-DQA1,HLA-DQB1,HLA-DRB1,HLA-DRB5
GADD45 Signaling*	0.000467735	CCND2,CDK4,GADD45B,TP53
T Helper Cell Differentiation	0.000616595	HLA-DOA,HLA-DQA1,HLA-DQB1,HLA-DRB1,HLA-DRB5,ICOS,IL5
Role of NFAT in Regulation of the Immune Response*	0.00104713	CD3D,CD3E,FCGR3A/FCGR3B,GNAL,HLA-DOA,HLA-DQA1,HLA-DQB1,HLA-DRB1,HLA-DRB5,LCK,RCAN3
PKCθ Signaling in T Lymphocytes*	0.00112202	CACNG3,CACNG7,CD3D,CD3E,HLA-DOA,HLA-DQA1,HLA-DQB1,HLA-DRB1,HLA-DRB5,LCK
PD-1, PD-L1 cancer immunotherapy pathway	0.00125893	HLA-DOA,HLA-DPA1,HLA-DQA1,HLA-DQB1,HLA-DRB1,HLA-DRB5,LCK,TGFB2
Bupropion Degradation	0.00141254	CYP19A1,CYP1A2,CYP2C9,CYP4F8
Allograft Rejection Signaling	0.00162181	HLA-DOA,HLA-DPA1,HLA-DQA1,HLA-DQB1,HLA-DRB1,HLA-DRB5,IL5
Cdc42 Signaling	0.00194984	CD3D,CD3E,HLA-DOA,HLA-DPA1,HLA-DQA1,HLA-DQB1,HLA-DRB1,HLA-DRB5,LLGL1,MYL2
Altered T Cell and B Cell Signaling in Rheumatoid Arthritis	0.00213796	CXCL13,HLA-DOA,HLA-DQA1,HLA-DQB1,HLA-DRB1,HLA-DRB5,TLR10
Graft-versus-Host Disease Signaling	0.0025704	HLA-DOA,HLA-DQA1,HLA-DQB1,HLA-DRB1,HLA-DRB5
CCR5 Signaling in Macrophages*	0.00275423	CACNG3,CACNG7,CCL3,CCL4,CCL5,CD3D,CD3E
CD28 Signaling in T Helper Cells	0.00281838	CD3D,CD3E,HLA-DOA,HLA-DQA1,HLA-DQB1,HLA-DRB1,HLA-DRB5,LCK
Acetone Degradation I (to Methylglyoxal)	0.00281838	CYP19A1,CYP1A2,CYP2C9,CYP4F8
Primary Immunodeficiency Signaling	0.0030903	CD3D,CD3E,ICOS,IGHD,LCK
Protein Citrullination	0.00380189	PADI2,PADI6
Differential Regulation of Cytokine Production in Macrophages and T Helper Cells by IL-17A and IL-17F	0.00512861	CCL3,CCL4,CCL5
Complement System	0.0060256	C3,C4BPA,C6,C7
Type I Diabetes Mellitus Signaling	0.00676083	CD3D,CD3E,HLA-DOA,HLA-DQA1,HLA-DQB1,HLA-DRB1,HLA-DRB5
Calcium Signaling*	0.00851138	ACTA1,ACTC1,CACNG3,CACNG7,CASQ2,CHRNA7,MYL2,RCAN3,RYR1,RYR2
nNOS Signaling in Skeletal Muscle Cells*	0.00870964	CACNG3,CACNG7,RYR1,RYR2
Estrogen Biosynthesis	0.00870964	CYP19A1,CYP1A2,CYP2C9,CYP4F8
Differential Regulation of Cytokine Production in Intestinal Epithelial Cells by IL-17A and IL-17F	0.0102329	CCL3,CCL4,CCL5
Cell Cycle: G1/S Checkpoint Regulation	0.0107152	CCND2,CDK4,FOXO1,TGFB2,TP53
Dendritic Cell Maturation	0.0112202	CD1B,COL2A1,FCGR3A/FCGR3B,HLA-DOA,HLA-DQA1,HLA-DQB1,HLA-DRB1,HLA-DRB5,PDIA3
Hepatic Fibrosis / Hepatic Stellate Cell Activation*	0.0125893	CCL5,COL25A1,COL2A1,COL9A1,CXCL9,CXCR3,IL18RAP,MYL2,TGFB2
Role of Oct4 in Mammalian Embryonic Stem Cell Pluripotency	0.0131826	NR5A1,NR5A2,SOX2,TP53
FXR/RXR Activation	0.0131826	APOB,C3,CYP19A1,FOXO1,HNF4A,NR5A2,TTR
p53 Signaling*	0.0134896	CCND2,CDK4,DRAM1,GADD45B,RPRM,TP53
Lipid Antigen Presentation by CD1	0.0144544	CD1B,CD3E,PDIA3
Hematopoiesis from Pluripotent Stem Cells	0.0162181	CD3D,CD3E,IGHD,IL5
Neuroinflammation Signaling Pathway*	0.0177828	CCL3,CCL5,CD200R1,HLA-DOA,HLA-DQA1,HLA-DQB1,HLA-DRB1,HLA-DRB5,KLK3,PLA2G2A,TGFB2,TLR10
Tight Junction Signaling*	0.0194984	ACTA1,ACTC1,CDK4,CLDN11,LLGL1,MYL2,PPP2R3B,TGFB2
Chemokine Signaling	0.0218776	CCL11,CCL4,CCL5,CCR3,MYL2
Cyclins and Cell Cycle Regulation	0.0229087	CCND2,CDK4,PPP2R3B,TGFB2,TP53
Hematopoiesis from Multipotent Stem Cells	0.0229087	IL5,THPO
T Cell Exhaustion Signaling Pathway*	0.0245471	FOXO1,HLA-DOA,HLA-DPA1,HLA-DQA1,HLA-DQB1,HLA-DRB1,HLA-DRB5,PPP2R3B
IL-4 Signaling*	0.0275423	HLA-DOA,HLA-DQA1,HLA-DQB1,HLA-DRB1,HLA-DRB5
Cytotoxic T Lymphocyte-mediated Apoptosis of Target Cells	0.0295121	CD3D,CD3E,DFFB
CTLA4 Signaling in Cytotoxic T Lymphocytes	0.0323594	CD3D,CD3E,LCK,PPP2R3B,TRAT1
Crosstalk between Dendritic Cells and Natural Killer Cells	0.0323594	ACTA1,ACTC1,HLA-DRB1,HLA-DRB5,KIR3DL3
Synaptic Long Term Depression*	0.0363078	CACNG3,CACNG7,GNAL,PDIA3,PLA2G2A,PPP2R3B,RYR1,RYR2
Thyroid Hormone Metabolism II (via Conjugation and/or Degradation)	0.0398107	LARGE2,UGT1A6,UGT2B15
Fcγ Receptor-mediated Phagocytosis in Macrophages and Monocytes	0.0398107	ACTA1,ACTC1,DGKB,FCGR3A/FCGR3B,FYB1
PXR/RXR Activation	0.040738	CYP1A2,CYP2C9,FOXO1,HNF4A
Netrin Signaling*	0.040738	CACNG3,CACNG7,RYR1,RYR2
Regulation of Cellular Mechanics by Calpain Protease	0.040738	CAPN6,CAPN8,CDK4,CNGA4
Antiproliferative Role of TOB in T Cell Signaling	0.042658	CD3D,CD3E,TGFB2
Serotonin Degradation	0.0446684	ADH1B,LARGE2,UGT1A6,UGT2B15
Cellular Effects of Sildenafil (Viagra)*	0.0467735	ACTA1,ACTC1,CACNG3,CACNG7,MYL2,PDIA3
Apoptosis Signaling	0.047863	CAPN6,CAPN8,DFFB,GAS2,TP53
VEGF Signaling*	0.047863	ACTA1,ACTC1,EIF1AX,EIF1AY,FOXO1
*Denotes pathways that overlap in humans and mice according to lists of differnetially expressed genes in each

## Sheet: Supp Table 5. Mouse Pathways
Supplemental Table 5. Ingenuity Pathway Analysis in mice for pathways that differed significantly by sex, ranked by p-value
Ingenuity Canonical Pathways	p-value	Genes
Estrogen Receptor Signaling	2.45471e-06	ADCY2,ADCY8,CACNA1E,CDKN1A,CFL2,EIF2B2,ESR1,ESR2,FBXO32,FOS,FOXG1,HSP90AB1,IGF2,JUN,MED10,MMP10,MMP13,MMP3,MYLPF,PGR,PIK3C2G,PIK3R5,PLCD4,PRKAB2,PRKACA,PRKACB,PRKCQ,RASD2
NADH Repair	3.23594e-05	GAPDH,NAXD,NAXE
Calcium Signaling	3.46737e-05	ACTA1,CACNA1E,CACNA1F,CACNG1,CHRNA1,CHRNA7,CHRNB1,GRIN3A,GRINA,HDAC11,HDAC6,MEF2D,MYH14,NFATC1,PRKACA,PRKACB,RYR1,TPM3,TRPC6
NRF2-mediated Oxidative Stress Response	3.63078e-05	ACTA1,DNAJA2,DNAJB1,DNAJB6,DNAJC14,FOS,GSTA3,HSPB8,JUN,JUNB,JUND,MAFF,PIK3C2G,PIK3R5,PRKCQ,RASD2,SOD1,SQSTM1
Netrin Signaling	3.71535e-05	ABLIM2,CACNA1E,CACNA1F,CACNG1,NCK1,NCK2,NFATC1,PRKACA,PRKACB,RYR1
Axonal Guidance Signaling	3.80189e-05	ABLIM2,ADAM30,ADAMTS1,BCAR1,BMP5,BMP7,CFL2,EFNA4,EPHA8,GDF7,GNG3,MKNK1,MMP10,MMP13,MMP3,MYLPF,NCK1,NCK2,NFATC1,PAPPA2,PIK3C2G,PIK3R5,PLCD4,PLXNC1,PRKACA,PRKACB,PRKCQ,RASA1,RASD2,SEMA3E,SEMA4G,WNT16,WNT2B
eNOS Signaling	5.01187e-05	ADCY2,ADCY8,CHRM3,CHRNA1,CHRNA7,CHRNB1,ESR1,ESR2,HSP90AB1,HSPA1A/HSPA1B,PIK3C2G,PIK3R5,PRKAB2,PRKACA,PRKACB,PRKCQ
White Adipose Tissue Browning Pathway	6.45654e-05	ADCY2,ADCY8,BMP7,CACNA1E,CACNA1F,CACNG1,CEBPB,FGFRL1,FOXC2,HIF1AN,MS4A2,PRKAB2,PRKACA,PRKACB
ERK/MAPK Signaling	0.000154882	BCAR1,ELF4,ESR1,FOS,MKNK1,NFATC1,PIK3C2G,PIK3R5,PLA2G12A,PLA2G2D,PPP1R14B,PPP1R14C,PPP1R3C,PPP2R1B,PRKACA,PRKACB,RASD2
Cardiac β-adrenergic Signaling	0.000169824	ADCY2,ADCY8,AKAP10,CACNA1E,GNG3,PDE4B,PKIA,PPP1R14B,PPP1R14C,PPP1R3C,PPP2R1B,PRKACA,PRKACB,TULP2
Corticotropin Releasing Hormone Signaling	0.000223872	ADCY2,ADCY8,CACNA1E,CACNA1F,CACNG1,FOS,GUCY2C,JUN,JUND,MEF2D,NR4A1,PRKACA,PRKACB,PRKCQ
Cardiac Hypertrophy Signaling (Enhanced)	0.000223872	ACVR1C,ADCY2,ADCY8,CACNA1E,EDN1,EIF2B2,FGFRL1,GHR,HDAC11,HDAC6,IL5RA,IL6,JUN,MAP3K20,Map3k7,MEF2D,MKNK1,NFATC1,PDE4B,PIK3C2G,PIK3R5,PLCD4,PRKACA,PRKACB,PRKCQ,RASD2,RYR1,TSC2,TULP2,WNT16,WNT2B
Dopamine-DARPP32 Feedback in cAMP Signaling	0.000234423	ADCY2,ADCY8,CACNA1E,CSNK1E,GRIN3A,GRINA,KCNJ10,PLCD4,PPP1R14B,PPP1R14C,PPP1R3C,PPP2R1B,PRKACA,PRKACB,PRKCQ
Opioid Signaling Pathway	0.000380189	ADCY2,ADCY8,CACNA1E,CACNA1F,CACNG1,FOS,FOSB,GRIN3A,GRINA,GRK1,OPRL1,PIK3C2G,PRKACA,PRKACB,PRKCQ,RASD2,RGS1,RGS16,RYR1
PPARα/RXRα Activation	0.000398107	ABCA1,ACVR1C,ADCY2,ADCY8,APOA2,GHR,GOT2,GPD1,HSP90AB1,IL6,JUN,PLCD4,PRKAB2,PRKACA,PRKACB,RASD2
Colorectal Cancer Metastasis Signaling	0.000512861	ADCY2,ADCY8,FOS,GNG3,IL6,JUN,MMP10,MMP13,MMP3,PIK3C2G,PIK3R5,PRKACA,PRKACB,RASD2,RHOF,SIAH1,TCF4,WNT16,WNT2B
Role of NFAT in Cardiac Hypertrophy	0.000524807	ADCY2,ADCY8,CACNA1E,CACNA1F,CACNG1,GNG3,HDAC11,HDAC6,IL6,MEF2D,PIK3C2G,PIK3R5,PLCD4,PRKACA,PRKACB,PRKCQ,RASD2
AMPK Signaling	0.000524807	CDKN1A,CHRM3,CHRNA1,CHRNA7,CHRNB1,FOXG1,IRS2,PFKM,PIK3C2G,PIK3R5,PPM1A,PPP2R1B,PRKAB2,PRKACA,PRKACB,TSC2,ULK1
Glucocorticoid Receptor Signaling	0.000524807	CCNH,CDKN1A,CEBPB,ESR1,FOS,HSP90AB1,HSPA1A/HSPA1B,IL6,JUN,KRT13,KRT16,KRT6B,NFATC1,PGR,PIK3C2G,PIK3R5,POLR2C,PRKAB2,PRKACA,PRKACB,RASD2,TAF5L,UBE2I
CDK5 Signaling	0.000660693	ADCY2,ADCY8,EGR1,FOSB,PPP1R14B,PPP1R14C,PPP1R3C,PPP2R1B,PRKACA,PRKACB,RASD2
GDNF Family Ligand-Receptor Interactions	0.000676083	FOS,IRS2,JUN,NCK1,NRTN,PIK3C2G,PIK3R5,RASA1,RASD2
P2Y Purigenic Receptor Signaling Pathway	0.000758578	ADCY2,ADCY8,FOS,GNG3,JUN,PIK3C2G,PIK3R5,PLCD4,PRKACA,PRKACB,PRKCQ,RASD2
ErbB Signaling	0.000812831	AREG,BTC,FOS,JUN,NCK1,NCK2,PIK3C2G,PIK3R5,PRKCQ,RASD2
HGF Signaling	0.000831764	CDKN1A,ELF4,FOS,HGF,IL6,JUN,Map3k7,PIK3C2G,PIK3R5,PRKCQ,RASD2
α-Adrenergic Signaling	0.000954993	ADCY2,ADCY8,GNG3,PHKB,PHKG1,PRKACA,PRKACB,PRKCQ,PYGM,RASD2
JAK/Stat Signaling	0.000977237	CDKN1A,CEBPB,FOS,IL6,JUN,PIK3C2G,PIK3R5,RASD2,STAT6
Cellular Effects of Sildenafil (Viagra)	0.001	ACTA1,ADCY2,ADCY8,CACNA1E,CACNG1,GUCY2C,MYH14,MYLPF,PDE4B,PLCD4,PRKACA,PRKACB
Insulin Receptor Signaling	0.00177828	EIF2B2,IRS2,NCK1,PIK3C2G,PIK3R5,PPP1R14B,PPP1R14C,PPP1R3C,PRKACA,PRKACB,RASD2,TSC2
Cardiac Hypertrophy Signaling	0.00186209	ADCY2,ADCY8,CACNA1E,EIF2B2,GNG3,IL6,JUN,Map3k7,MEF2D,MYLPF,PIK3C2G,PIK3R5,PLCD4,PRKACA,PRKACB,RASD2,RHOF
T Cell Receptor Signaling	0.00190546	FOS,ITK,JUN,NFATC1,PIK3C2G,PIK3R5,PRKCQ,RASA1,RASD2,SHB
Protein Kinase A Signaling	0.00223872	ADCY2,ADCY8,AKAP10,DUSP5,GNG3,GRK1,MYLPF,NFATC1,PDE4B,PHKB,PHKG1,PLCD4,PPP1R14B,PPP1R14C,PPP1R3C,PRKACA,PRKACB,PRKCQ,PTPN21,PTPRE,PYGM,RYR1,TCF4,TULP2
EIF2 Signaling	0.00229087	ACTA1,ATF3,EIF2B2,EIF2S3,EIF3H,EIF5B,FAU,PAIP1,PIK3C2G,PIK3R5,RASD2,RPL10A,RPL37,RPL8,RPS20,RPS23
TNFR2 Signaling	0.00234423	BIRC3,FOS,JUN,NAIP,TRAF1
Atherosclerosis Signaling	0.00234423	ALB,APOA2,CLU,CMA1,COL2A1,IL6,MMP13,MMP3,PLA2G12A,PLA2G2D,TNFRSF14
CXCR4 Signaling	0.00275423	ADCY2,ADCY8,BCAR1,EGR1,FOS,GNG3,JUN,MYLPF,PIK3C2G,PIK3R5,PRKCQ,RASD2,RHOF
Synaptic Long Term Potentiation	0.00281838	ADCY8,GRIN3A,GRINA,PLCD4,PPP1R14B,PPP1R14C,PPP1R3C,PRKACA,PRKACB,PRKCQ,RASD2
Production of Nitric Oxide and Reactive Oxygen Species in Macrophages	0.00288403	ALB,APOA2,CLU,FOS,JUN,Map3k7,PIK3C2G,PIK3R5,PPP1R14B,PPP1R14C,PPP1R3C,PPP2R1B,PRKCQ,RHOF
Dopamine Receptor Signaling	0.0030903	ADCY2,ADCY8,PPP1R14B,PPP1R14C,PPP1R3C,PPP2R1B,PRKACA,PRKACB
GPCR-Mediated Nutrient Sensing in Enteroendocrine Cells	0.0030903	ADCY2,ADCY8,CACNA1E,CACNA1F,CACNG1,GNG3,PLCD4,PRKACA,PRKACB,PRKCQ
ILK Signaling	0.00316228	ACTA1,ACTN2,Actn3,CFL2,FOS,IRS2,JUN,MYH14,NCK2,PIK3C2G,PIK3R5,PPP1R14B,PPP2R1B,RHOF
Relaxin Signaling	0.00316228	ADCY2,ADCY8,FOS,GNG3,GUCY2C,JUN,PDE4B,PIK3C2G,PIK3R5,PRKACA,PRKACB,TULP2
HIF1α Signaling	0.00331131	EDN1,EGLN1,EGLN3,JUN,MMP10,MMP13,MMP3,PIK3C2G,PIK3R5,RASD2
Ephrin A Signaling	0.00363078	BCAR1,CFL2,EFNA4,EPHA8,PIK3C2G,PIK3R5
GNRH Signaling	0.00371535	ADCY2,ADCY8,CACNA1E,CACNA1F,CACNG1,EGR1,FOS,JUN,Map3k7,PRKACA,PRKACB,PRKCQ,RASD2
Apelin Endothelial Signaling Pathway	0.00371535	ADCY2,ADCY8,FOS,JUN,MEF2D,PIK3C2G,PIK3R5,PRKAB2,PRKCQ,RASD2
Thrombopoietin Signaling	0.00380189	FOS,IRS2,JUN,PIK3C2G,PIK3R5,PRKCQ,RASD2
Amyotrophic Lateral Sclerosis Signaling	0.00380189	BIRC3,CACNA1E,GRIN3A,GRINA,NAIP,NEFL,PIK3C2G,PIK3R5,SOD1
Androgen Signaling	0.00416869	CACNA1E,CACNA1F,CACNG1,CCNH,DNAJB1,GNG3,JUN,POLR2C,PRKACA,PRKACB,PRKCQ
Renin-Angiotensin Signaling	0.00446684	ADCY2,ADCY8,FOS,JUN,PIK3C2G,PIK3R5,PRKACA,PRKACB,PRKCQ,RASD2
Regulation of eIF4 and p70S6K Signaling	0.00457088	EIF2B2,EIF2S3,EIF3H,FAU,MKNK1,PAIP1,PIK3C2G,PIK3R5,PPP2R1B,RASD2,RPS20,RPS23
IL-17A Signaling in Fibroblasts	0.0047863	CEBPB,FOS,IL6,JUN,NFKBIZ
Role of Osteoblasts, Osteoclasts and Chondrocytes in Rheumatoid Arthritis	0.0047863	BIRC3,BMP5,BMP7,FOS,IL6,JUN,MMP13,MMP3,NAIP,NFATC1,PIK3C2G,PIK3R5,TCF4,WNT16,WNT2B
Neuropathic Pain Signaling In Dorsal Horn Neurons	0.00489779	FOS,GRIN3A,GRINA,PIK3C2G,PIK3R5,PLCD4,PRKACA,PRKACB,PRKCQ
HOTAIR Regulatory Pathway	0.00524807	CDKN1A,ESR1,ESR2,MMP10,MMP13,MMP3,PIK3C2G,PIK3R5,TCF4,TWIST2,WNT16,WNT2B
HER-2 Signaling in Breast Cancer	0.00524807	AREG,CDKN1A,PARD3,PIK3C2G,PIK3R5,PRKCQ,RASD2,TSC2
Role of NFAT in Regulation of the Immune Response	0.00537032	CD79B,CSNK1E,FOS,GNG3,ITK,JUN,MEF2D,MS4A2,NFATC1,PIK3C2G,PIK3R5,PRKCQ,RASD2
Type II Diabetes Mellitus Signaling	0.0057544	ACSL6,CACNA1E,CACNA1F,CACNG1,CEBPB,IRS2,MAFA,PIK3C2G,PIK3R5,PRKAB2,PRKCQ
Glycogen Degradation II	0.0057544	AGL,GDPGP1,PYGM
IGF-1 Signaling	0.0060256	FOS,IRS2,JUN,PIK3C2G,PIK3R5,PRKACA,PRKACB,RASA1,RASD2
Endocannabinoid Cancer Inhibition Pathway	0.00616595	ADCY2,ADCY8,ATF3,CDKN1A,PIK3C2G,PIK3R5,PRKAB2,PRKACA,PRKACB,TCF4,TWIST2
B Cell Receptor Signaling	0.00645654	BCL2A1,CD19,CD79B,CFL2,DAPP1,EGR1,JUN,Map3k7,NFATC1,PIK3C2G,PIK3R5,PRKCQ,RASD2
CREB Signaling in Neurons	0.00676083	ADCY2,ADCY8,CACNA1E,CACNA1F,CACNG1,GNG3,PIK3C2G,PIK3R5,PLCD4,POLR2C,PRKACA,PRKACB,PRKCQ,RASD2
Telomerase Signaling	0.00724436	CDKN1A,ELF4,HDAC11,HDAC6,HSP90AB1,PIK3C2G,PIK3R5,PPP2R1B,RASD2
Senescence Pathway	0.00724436	ACVR1C,ATF3,CACNA1E,CDKN1A,CEBPB,ELF4,GADD45A,GADD45G,IL6,JUN,NFATC1,PCGF2,PIK3C2G,PIK3R5,PPP2R1B,RASD2,SQSTM1
Endothelin-1 Signaling	0.0074131	ADCY2,ADCY8,EDN1,FOS,GUCY2C,JUN,PIK3C2G,PIK3R5,PLA2G12A,PLA2G2D,PLCD4,PRKCQ,RASD2
Molecular Mechanisms of Cancer	0.0074131	ADCY2,ADCY8,BIRC3,BMP5,BMP7,CDK9,CDKN1A,FOS,JUN,NAIP,PIK3C2G,PIK3R5,PRKACA,PRKACB,PRKCQ,RASA1,RASD2,RHOF,TCF4,WNT16,WNT2B,ZBTB17
Paxillin Signaling	0.00758578	ACTA1,ACTN2,Actn3,BCAR1,NCK1,NCK2,PIK3C2G,PIK3R5,RASD2
Endocannabinoid Neuronal Synapse Pathway	0.00794328	ADCY2,ADCY8,CACNA1E,CACNA1F,CACNG1,GRIN3A,GRINA,PLCD4,PRKACA,PRKACB
Phospholipase C Signaling	0.00851138	ADCY2,ADCY8,CD79B,GNG3,HDAC11,HDAC6,ITK,MEF2D,MYLPF,NFATC1,PLA2G12A,PLA2G2D,PLCD4,PRKCQ,RASD2,RHOF
Glycogen Degradation III	0.00891251	AGL,GDPGP1,PYGM
Leptin Signaling in Obesity	0.00912011	ADCY2,ADCY8,PIK3C2G,PIK3R5,PLCD4,PRKACA,PRKACB
Hypoxia Signaling in the Cardiovascular System	0.00912011	EDN1,HIF1AN,HSP90AB1,JUN,UBE2D3,UBE2I,UBE2R2
nNOS Signaling in Skeletal Muscle Cells	0.00933254	CACNA1E,CACNA1F,CACNG1,CHRNA1,RYR1
IL-12 Signaling and Production in Macrophages	0.00977237	ALB,APOA2,CEBPB,CLU,FOS,JUN,PIK3C2G,PIK3R5,PRKCQ,STAT6
FcγRIIB Signaling in B Lymphocytes	0.00977237	CACNA1E,CACNA1F,CACNG1,CD79B,PIK3C2G,PIK3R5,RASD2
T Cell Exhaustion Signaling Pathway	0.0104713	ACVR1C,FOS,IL6,IRF4,JUN,NFATC1,PIK3C2G,PIK3R5,PPP2R1B,PRKCQ,RASD2,TNFRSF14
PKCθ Signaling in T Lymphocytes	0.0109648	CACNA1E,CACNA1F,CACNG1,FOS,JUN,Map3k7,NFATC1,PIK3C2G,PIK3R5,PRKCQ,RASD2
PAK Signaling	0.0123027	CFL2,MYLPF,NCK1,NCK2,PAK1IP1,PIK3C2G,PIK3R5,RASD2
Apelin Pancreas Signaling Pathway	0.0125893	PIK3C2G,PIK3R5,PRKAB2,PRKACA,PRKACB
Ephrin Receptor Signaling	0.0128825	BCAR1,CFL2,EFNA4,EPHA8,GNG3,GRIN3A,GRINA,NCK1,NCK2,PIK3C2G,RASA1,RASD2
Thyroid Cancer Signaling	0.0128825	FOS,IRS2,JUN,PIK3C2G,PIK3R5,RASD2,TCF4
BEX2 Signaling Pathway	0.0128825	CDKN1A,JUN,LDB1,PLXNC1,PPP2R1B,TCF4,TSC2
IL-3 Signaling	0.0128825	FOS,JUN,PIK3C2G,PIK3R5,PRKCQ,RASD2,STAT6
PI3K Signaling in B Lymphocytes	0.0128825	ATF3,CD19,CD79B,DAPP1,FOS,IRS2,JUN,NFATC1,PLCD4,RASD2
Glutaryl-CoA Degradation	0.0131826	CYP2S1,HADHA,PARK7
Nitric Oxide Signaling in the Cardiovascular System	0.0138038	CACNA1E,GUCY2C,HSP90AB1,PIK3C2G,PIK3R5,PRKACA,PRKACB,PRKCQ
VEGF Signaling	0.0138038	ACTA1,ACTN2,Actn3,EIF2B2,EIF2S3,PIK3C2G,PIK3R5,RASD2
Renal Cell Carcinoma Signaling	0.0138038	EGLN3,FOS,HGF,JUN,PIK3C2G,PIK3R5,RASD2
IL-17 Signaling	0.0138038	CEBPB,IL6,JUN,MMP3,PIK3C2G,PIK3R5,RASD2
Urea Cycle	0.0138038	ARG1,CPS1
Protein Ubiquitination Pathway	0.0144544	BIRC3,DNAJB1,DNAJB6,DNAJC14,HSP90AB1,HSPA1A/HSPA1B,HSPB8,PSMA2,PSMB4,PSMC1,PSMD4,PSMD6,PSMD7,UBE2D3,UBE2I,UBE2R2
Prolactin Signaling	0.0147911	CEBPB,FOS,JUN,PIK3C2G,PIK3R5,PRKCQ,RASD2
Hepatic Fibrosis Signaling Pathway	0.0147911	ACVR1C,CACNA1E,CEBPB,COL2A1,EDN1,FOS,IRS2,JUN,MMP13,MYLPF,PIK3C2G,PIK3R5,PRKACA,PRKACB,PRKCQ,RASD2,RHOF,TCF4,WNT16,WNT2B
PFKFB4 Signaling Pathway	0.0151356	AMPD1,HK2,PFKM,PRKACA,PRKACB
Sertoli Cell-Sertoli Cell Junction Signaling	0.0158489	ACTA1,ACTN2,Actn3,BCAR1,CLDN2,JUN,MAP3K20,Map3k7,PRKACA,PRKACB,RASD2,YBX3
G Beta Gamma Signaling	0.0162181	ADCY2,CACNA1E,CACNA1F,CACNG1,GNG3,PRKACA,PRKACB,PRKCQ,RASD2
SAPK/JNK Signaling	0.0162181	GADD45A,HNRNPK,JUN,MAP3K20,NFATC1,PIK3C2G,PIK3R5,RASD2
3-phosphoinositide Biosynthesis	0.0169824	DUSP13,DUSP5,ITPK1,NUDT11,NUDT3,PIK3C2G,PIK3R5,PPP1R14B,PPP1R1C,PRUNE1,RASA1
mTOR Signaling	0.017378	EIF3H,FAU,PIK3C2G,PIK3R5,PPP2R1B,PRKAB2,PRKCQ,RASD2,RHOF,RPS20,RPS23,TSC2,ULK1
VEGF Family Ligand-Receptor Interactions	0.0177828	FOS,PIK3C2G,PIK3R5,PLA2G12A,PLA2G2D,PRKCQ,RASD2
BMP signaling pathway	0.0186209	BMP5,BMP7,GREM1,JUN,PRKACA,PRKACB,RASD2
HIPPO signaling	0.0186209	CSNK1E,PARD3,PPP1R14B,PPP1R14C,PPP1R3C,PPP2R1B,TEAD4
IL-4 Signaling	0.0186209	HMGA1,IRF4,NFATC1,PIK3C2G,PIK3R5,RASD2,STAT6
Glycogen Biosynthesis II (from UDP-D-Glucose)	0.0190546	GBE1,GYG1
Circadian Rhythm Signaling	0.0199526	CRY2,CSNK1E,GRIN3A,GRINA
Xenobiotic Metabolism PXR Signaling Pathway	0.0204174	ALDH5A1,GSTA3,HS3ST5,HSP90AB1,NDST3,PPM1A,PPP1R14B,PPP1R14C,PPP1R3C,PRKACA,PRKACB,PRKCQ
Regulation of the Epithelial-Mesenchymal Transition Pathway	0.0204174	EGR1,FGFRL1,FOXC2,HGF,PIK3C2G,PIK3R5,PYGO2,RASD2,TCF4,TWIST2,WNT16,WNT2B
Gαs Signaling	0.020893	ADCY2,ADCY8,CHRM3,GNG3,MC5R,PRKACA,PRKACB,RYR1
GADD45 Signaling	0.0213796	CDKN1A,GADD45A,GADD45G
Ceramide Signaling	0.0223872	CNKSR1,FOS,JUN,PIK3C2G,PIK3R5,PPP2R1B,RASD2
RANK Signaling in Osteoclasts	0.0223872	BIRC3,FOS,JUN,Map3k7,NFATC1,PIK3C2G,PIK3R5
Synaptogenesis Signaling Pathway	0.0229087	ADCY2,ADCY8,CACNG1,CDH3,EFNA4,EPHA8,GRIN3A,GRINA,PIK3C2G,PIK3R5,PRKACA,PRKACB,RASD2,SNAP25,SYT1,SYT4,THBS4
Adrenomedullin signaling pathway	0.0245471	ADCY2,ADCY8,ADM,CEBPB,FOS,GUCY2C,PIK3C2G,PIK3R5,PLCD4,PRKACA,PRKACB,RASD2
Leukocyte Extravasation Signaling	0.0245471	ACTA1,ACTN2,Actn3,BCAR1,CLDN2,ITK,MMP10,MMP13,MMP3,PIK3C2G,PIK3R5,PRKCQ
UVB-Induced MAPK Signaling	0.0245471	FOS,JUN,PIK3C2G,PIK3R5,PRKCQ
Superpathway of Inositol Phosphate Compounds	0.0251189	DUSP13,DUSP5,ITPK1,NUDT11,NUDT3,PIK3C2G,PIK3R5,PLCD4,PPP1R14B,PPP1R1C,PRUNE1,RASA1
Growth Hormone Signaling	0.0251189	FOS,GHR,IGF2,PIK3C2G,PIK3R5,PRKCQ
Gap Junction Signaling	0.0251189	ACTA1,ADCY2,ADCY8,CSNK1E,GUCY2C,PIK3C2G,PIK3R5,PLCD4,PRKACA,PRKACB,PRKCQ,RASD2
IL-1 Signaling	0.0263027	ADCY2,ADCY8,FOS,GNG3,JUN,PRKACA,PRKACB
Adipogenesis pathway	0.0275423	BMP7,CCNH,CEBPB,FGFRL1,FOXC2,HDAC11,HDAC6,KLF5,RBP1
D-myo-inositol-5-phosphate Metabolism	0.0281838	DUSP13,DUSP5,ITPK1,NUDT11,NUDT3,PLCD4,PPP1R14B,PPP1R1C,PRUNE1,RASA1
Melanocyte Development and Pigmentation Signaling	0.0301995	ADCY2,ADCY8,PIK3C2G,PIK3R5,PRKACA,PRKACB,RASD2
Aldosterone Signaling in Epithelial Cells	0.0301995	DNAJB1,DNAJB6,DNAJC14,HSP90AB1,HSPA1A/HSPA1B,HSPB8,PIK3C2G,PIK3R5,PLCD4,PRKCQ
EGF Signaling	0.0301995	FOS,JUN,PIK3C2G,PIK3R5,RASA1
Estrogen-Dependent Breast Cancer Signaling	0.0301995	ESR1,FOS,JUN,PIK3C2G,PIK3R5,RASD2
CCR5 Signaling in Macrophages	0.0301995	CACNA1E,CACNA1F,CACNG1,FOS,GNG3,JUN,PRKCQ
Neuroinflammation Signaling Pathway	0.0316228	ACVR1C,BIRC3,FOS,GABRB2,GRIN3A,GRINA,IL34,IL6,JUN,MMP3,NAIP,NFATC1,PIK3C2G,PIK3R5,PLA2G12A,PLA2G2D
GABA Receptor Signaling	0.0323594	ADCY2,ADCY8,ALDH5A1,CACNA1E,CACNA1F,CACNG1,GABRB2
Ovarian Cancer Signaling	0.0338844	EDN1,PIK3C2G,PIK3R5,PRKACA,PRKACB,RASD2,TCF4,WNT16,WNT2B
Neurotrophin/TRK Signaling	0.0338844	FOS,JUN,PIK3C2G,PIK3R5,RASD2,SPRY2
Erythropoietin Signaling	0.0338844	FOS,JUN,PIK3C2G,PIK3R5,PRKCQ,RASD2
April Mediated Signaling	0.0346737	FOS,JUN,NFATC1,TRAF1
Hereditary Breast Cancer Signaling	0.0354813	CDKN1A,GADD45A,GADD45G,HDAC11,HDAC6,PIK3C2G,PIK3R5,POLR2C,RASD2
Tryptophan Degradation III (Eukaryotic)	0.0354813	CYP2S1,HADHA,PARK7
D-myo-inositol (1,4,5,6)-Tetrakisphosphate Biosynthesis	0.0363078	DUSP13,DUSP5,ITPK1,NUDT11,NUDT3,PPP1R14B,PPP1R1C,PRUNE1,RASA1
D-myo-inositol (3,4,5,6)-tetrakisphosphate Biosynthesis	0.0363078	DUSP13,DUSP5,ITPK1,NUDT11,NUDT3,PPP1R14B,PPP1R1C,PRUNE1,RASA1
GP6 Signaling Pathway	0.0363078	COL19A1,COL28A1,COL2A1,COL4A3,COL9A1,PIK3C2G,PIK3R5,PRKCQ
Antiproliferative Role of Somatostatin Receptor 2	0.0363078	CDKN1A,GNG3,GUCY2C,PIK3C2G,PIK3R5,RASD2
Hepatic Fibrosis / Hepatic Stellate Cell Activation	0.0363078	COL19A1,COL28A1,COL2A1,COL4A3,COL9A1,EDN1,HGF,IGF2,IL6,MMP13,MYH14
Tec Kinase Signaling	0.0371535	ACTA1,FOS,GNG3,ITK,MS4A2,PIK3C2G,PIK3R5,PRKCQ,RHOF,STAT6
p53 Signaling	0.0371535	CDKN1A,GADD45A,GADD45G,JUN,PIK3C2G,PIK3R5,PLAGL1
IL-7 Signaling Pathway	0.0380189	FOXG1,HGF,JUN,NFATC1,PIK3C2G,PIK3R5
Apelin Cardiomyocyte Signaling Pathway	0.0389045	MYLPF,PIK3C2G,PIK3R5,PLCD4,PRKCQ,SLC9A2,SLC9A8
Glioblastoma Multiforme Signaling	0.0389045	CDKN1A,IGF2,PIK3C2G,PIK3R5,PLCD4,RASD2,RHOF,TSC2,WNT16,WNT2B
Synaptic Long Term Depression	0.0398107	CACNA1E,CACNA1F,CACNG1,GUCY2C,PLA2G12A,PLA2G2D,PLCD4,PPP2R1B,PRKCQ,RASD2,RYR1
Aryl Hydrocarbon Receptor Signaling	0.0398107	ALDH5A1,CDKN1A,ESR1,ESR2,FOS,GSTA3,HSP90AB1,IL6,JUN
B Cell Activating Factor Signaling	0.040738	FOS,JUN,NFATC1,TRAF1
PCP pathway	0.0416869	JUN,JUNB,JUND,WNT16,WNT2B
Role of Macrophages, Fibroblasts and Endothelial Cells in Rheumatoid Arthritis	0.042658	CEBPB,FOS,IL6,JUN,MMP13,MMP3,NFATC1,PIK3C2G,PIK3R5,PLCD4,PRKCQ,RASD2,TCF4,TRAF1,WNT16,WNT2B
Tight Junction Signaling	0.042658	ACTA1,CLDN2,FOS,JUN,MYH14,PPP2R1B,PRKACA,PRKACB,SNAP25,YBX3
MIF Regulation of Innate Immunity	0.0436516	FOS,JUN,PLA2G12A,PLA2G2D
CCR3 Signaling in Eosinophils	0.0446684	CFL2,GNG3,PIK3C2G,PIK3R5,PLA2G12A,PLA2G2D,PRKCQ,RASD2
IL-2 Signaling	0.0446684	FOS,JUN,PIK3C2G,PIK3R5,RASD2
LPS-stimulated MAPK Signaling	0.0467735	FOS,JUN,PIK3C2G,PIK3R5,PRKCQ,RASD2
Apelin Adipocyte Signaling Pathway	0.0467735	ADCY2,ADCY8,PRKAB2,PRKACA,PRKACB,SOD1
Germ Cell-Sertoli Cell Junction Signaling	0.047863	ACTA1,ACTN2,Actn3,BCAR1,CFL2,Map3k7,PIK3C2G,PIK3R5,RASD2,RHOF
Estrogen-mediated S-phase Entry	0.0489779	CDKN1A,ESR1,ESR2

## Sheet: Supp Table 6. TARGET LM22
Supplemental Table 6. Results from TARGET-OS LM22 analysis
estimate	estimate1	estimate2	statistic	p.value	parameter	conf.low	conf.high	method	alternative	celltype
-0.401481	1.1549	1.55638	-1.94028	0.0563523	70.3879	-0.814128	0.0111662	Welch Two Sample t-test	two.sided	Macrophages M2
-0.154296	0.525543	0.679839	-1.77282	0.0806408	69.4864	-0.327903	0.0193106	Welch Two Sample t-test	two.sided	T cells CD4 memory resting
-0.0073076	0	0.0073076	-1.61933	0.114105	36	-0.0164598	0.00184464	Welch Two Sample t-test	two.sided	Mast cells activated
-0.120981	0.0267479	0.147729	-1.47787	0.147588	38.4456	-0.286638	0.0446761	Welch Two Sample t-test	two.sided	T cells CD8
-0.00168476	0.000135415	0.00182018	-1.42167	0.163572	36.6637	-0.00408665	0.00071713	Welch Two Sample t-test	two.sided	Neutrophils
-0.0553514	0.0696549	0.125006	-1.36376	0.178627	51.0382	-0.136832	0.0261294	Welch Two Sample t-test	two.sided	Macrophages M1
-0.017241	0.00525971	0.0225007	-1.32438	0.192968	39.6114	-0.0435597	0.00907774	Welch Two Sample t-test	two.sided	Dendritic cells resting
-0.033954	0.0344315	0.0683855	-1.26929	0.210618	46.7611	-0.0877761	0.019868	Welch Two Sample t-test	two.sided	T cells regulatory (Tregs)
0.0141624	0.0181253	0.00396289	1.2086	0.232181	52.9989	-0.00934094	0.0376657	Welch Two Sample t-test	two.sided	T cells gamma delta
0.0402794	0.0662331	0.0259537	1.1551	0.252234	65.6595	-0.0293492	0.109908	Welch Two Sample t-test	two.sided	T cells CD4 memory activated
-0.00765361	0.0151133	0.0227669	-1.13018	0.262352	68.3307	-0.0211658	0.00585858	Welch Two Sample t-test	two.sided	B cells memory
-0.0484236	0.104415	0.152839	-0.931453	0.355879	52.5449	-0.152718	0.0558705	Welch Two Sample t-test	two.sided	T cells CD4 naive
-0.0328716	0.151582	0.184453	-0.884277	0.380263	56.9704	-0.107311	0.0415678	Welch Two Sample t-test	two.sided	Mast cells resting
-0.00599979	0.00534972	0.0113495	-0.675908	0.50239	47.317	-0.0238541	0.0118545	Welch Two Sample t-test	two.sided	Plasma cells
-0.0119916	0.0319825	0.0439741	-0.664254	0.509011	61.4901	-0.0480845	0.0241013	Welch Two Sample t-test	two.sided	T cells follicular helper
-0.0120664	0.0348546	0.046921	-0.647756	0.519819	55.3899	-0.0493917	0.0252589	Welch Two Sample t-test	two.sided	NK cells activated
0.0737941	1.69209	1.6183	0.472728	0.637905	68.7416	-0.237643	0.385231	Welch Two Sample t-test	two.sided	Macrophages M0
-0.00527566	0.0187138	0.0239894	-0.440639	0.660749	74.5524	-0.0291289	0.0185776	Welch Two Sample t-test	two.sided	Monocytes
-0.0020756	0.00920613	0.0112817	-0.328346	0.743492	81.5061	-0.014652	0.0105008	Welch Two Sample t-test	two.sided	Dendritic cells activated
-0.00534086	0.0997928	0.105134	-0.213288	0.831759	66.0567	-0.0553352	0.0446535	Welch Two Sample t-test	two.sided	NK cells resting
-0.000406977	0.0497591	0.0501661	-0.0177128	0.985916	73.7505	-0.0461912	0.0453772	Welch Two Sample t-test	two.sided	B cells naive
0	0	0	N/A	N/A	N/A	N/A	N/A	Welch Two Sample t-test	two.sided	Eosinophils

## Sheet: Supp Table 7. Mouse LM22
Supplemental Table 7. Results from mouse-OS LM22 analysis
estimate	estimate1	estimate2	statistic	p.value	parameter	conf.low	conf.high	method	alternative	celltype
-0.00120241	0.00333614	0.00453855	-0.795989	0.428064	93.0598	-0.00420211	0.00179729	Welch Two Sample t-test	two.sided	B cells naive
-0.00303389	0.00610901	0.00914289	-1.64949	0.10242	93.0518	-0.00668633	0.000618551	Welch Two Sample t-test	two.sided	B cells memory
4.72749e-05	0.000623904	0.000576629	0.173924	0.862279	99.2651	-0.000492044	0.000586594	Welch Two Sample t-test	two.sided	Plasma cells
0.00115776	0.00194137	0.000783614	1.53047	0.131019	61.6057	-0.000354601	0.00267012	Welch Two Sample t-test	two.sided	T cells CD8
-0.00126595	0.00106173	0.00232767	-1.58359	0.116509	97.9702	-0.00285236	0.000320471	Welch Two Sample t-test	two.sided	T cells CD4 naive
0.00586558	0.0201274	0.0142618	1.36786	0.175423	75.3467	-0.00267622	0.0144074	Welch Two Sample t-test	two.sided	T cells CD4 memory resting
0	0	0	N/A	N/A	N/A	N/A	N/A	Welch Two Sample t-test	two.sided	T cells CD4 memory activated
0.00340249	0.0155755	0.012173	1.81718	0.0730884	76.8442	-0.000326061	0.00713103	Welch Two Sample t-test	two.sided	T cells follicular helper
0.000304448	0.0163329	0.0160285	0.114204	0.909369	78.0997	-0.0050027	0.0056116	Welch Two Sample t-test	two.sided	T cells regulatory (Tregs)
-0.000417572	0.000967916	0.00138549	-0.752087	0.454002	88.141	-0.00152092	0.000685781	Welch Two Sample t-test	two.sided	T cells gamma delta
0.00448755	0.0180804	0.0135928	1.51129	0.135595	64.5387	-0.00144345	0.0104185	Welch Two Sample t-test	two.sided	NK cells resting
8.18774e-05	0.00260732	0.00252544	0.0691092	0.945065	84.9083	-0.00227377	0.00243752	Welch Two Sample t-test	two.sided	NK cells activated
0.0010975	0.00133333	0.000235824	1.78694	0.0795658	53.9543	-0.00013388	0.00232889	Welch Two Sample t-test	two.sided	Monocytes
-0.0215549	0.137909	0.159464	-2.03008	0.0455818	82.2207	-0.0426762	-0.000433634	Welch Two Sample t-test	two.sided	Macrophages M0
-0.00194669	0.00564553	0.00759222	-1.17928	0.241567	85.2722	-0.00522867	0.00133528	Welch Two Sample t-test	two.sided	Macrophages M1
-0.0131133	0.0497159	0.0628292	-1.32809	0.18823	74.0074	-0.0327871	0.00656063	Welch Two Sample t-test	two.sided	Macrophages M2
0.000797617	0.0110299	0.0102323	0.205838	0.837367	92.9488	-0.00689736	0.0084926	Welch Two Sample t-test	two.sided	Dendritic cells resting
7.16103e-05	7.16103e-05	0	1	0.323322	40	-7.31195e-05	0.00021634	Welch Two Sample t-test	two.sided	Dendritic cells activated
-0.00106219	0.00217122	0.0032334	-0.533781	0.595282	66.179	-0.00503501	0.00291064	Welch Two Sample t-test	two.sided	Mast cells resting
0.00219426	0.00658826	0.004394	0.919743	0.360276	86.1251	-0.00254832	0.00693684	Welch Two Sample t-test	two.sided	Mast cells activated
0.000415135	0.00720932	0.00679418	0.275905	0.78351	64.0382	-0.00259068	0.00342095	Welch Two Sample t-test	two.sided	Eosinophils
-0.000319403	0.000237407	0.000556811	-0.743874	0.459438	70.1275	-0.00117574	0.000536937	Welch Two Sample t-test	two.sided	Neutrophils

[truncated: 2 more sheets: Supp Table 8. TARGET GSEA, Supp Table 9. Mouse GSEA]
